# Supplementary material for: 1,3-Di-1-adamantylimidazolium (phthalocyaninato)lithium(I) acetone hemisolvate monohydrate
Source: Acta Crystallogr Sect E Struct Rep Online. 2008 Dec 17;65(Pt 1):m72. doi: 10.1107/S1600536808041135 (PMC2967910; doi:10.1107/S1600536808041135)
Supplement: Supplementary file 1 [file e-65-00m72-sup1.cif]

##############################################################################
###                                                                        ###
###        Electronic paper (Acta Crystallographica Section E)             ###
###                                                                        ###
##############################################################################
#                                                                            #
# This CIF contains the data in a paper accepted for publication in Acta     #
# Crystallographica Section E. It conforms to the requirements of Notes      #
# for Authors for Section E, and has been peer reviewed under the auspices   #
# of the IUCr Commission on Journals.                                        #
#                                                                            #
# Full details of the Crystallographic Information File format               #
# are given in the paper "The Crystallographic Information File (CIF):       #
# a New Standard Archive File for Crystallography" by S. R. Hall, F. H.      #
# Allen and I. D. Brown [Acta Cryst. (1991), A47, 655-685].                  #
#                                                                            #
# The current version of the core CIF dictionary is obtainable from          #
# ftp://ftp.iucr.org/pub/cif_core.dic. The current version number is 2.4.    #
#                                                                            #
# Software is freely available for graphical display of the structure(s) in  #
# this CIF.  For information consult the CIF home page http://www.iucr.org/  #
# cif/home.html                                                              #
#                                                                            #
# This file may be used for bona fide research purposes within the           #
# scientific community so long as proper attribution is given to the journal # 
# article from which it was obtained.                                        #
#                                                                            #
##############################################################################
                                             
data_I
_audit_creation_method     SHELXL-97
_chemical_name_systematic
;
1,3-Bis(1-adamantyl)imidazolium lithium phthalocyanine monohydrate acetone
hemisolvate.
;
_chemical_name_common
;
1,3-Di-1-adamantylimidazolium (phthalocyaninato)lithium(I) acetone
hemisolvate monohydrate
;
_chemical_formula_moiety     'C23 H33 N2 +, C32 H16 Li N8 -, 0.5(C3 H6 O), H2 O'
_chemical_formula_sum     'C56.5 H54 Li1 N10 O1.5'
_chemical_formula_iupac     '(C23 H33 N2) [Li (C32 H16 N8)], 0.5C3 H6 O, H2 O'
_chemical_formula_weight     904.04
_chemical_melting_point     622
_symmetry_cell_setting     monoclinic
_symmetry_space_group_name_H-M     'P 21/n'
_symmetry_space_group_name_Hall     '-P 2yn'
loop_
    _symmetry_equiv_pos_as_xyz
    'x, y, z'
    '-x+1/2, y+1/2, -z+1/2'
    '-x, -y, -z'
    'x-1/2, -y-1/2, z-1/2'
_cell_length_a     15.799(3)
_cell_length_b     17.165(4)
_cell_length_c     17.831(4)
_cell_angle_alpha     90.00
_cell_angle_beta     108.374(3)
_cell_angle_gamma     90.00
_cell_volume     4588.9(16)
_cell_formula_units_Z     4
_cell_measurement_reflns_used     64888
_cell_measurement_theta_min     2.373
_cell_measurement_theta_max     30.127
_cell_measurement_temperature     173(2)
_exptl_crystal_description     block
_exptl_crystal_colour     violet
_exptl_crystal_size_max     0.44
_exptl_crystal_size_mid     0.39
_exptl_crystal_size_min     0.20
_exptl_crystal_density_diffrn     1.309
_exptl_crystal_density_meas     ?
_exptl_crystal_density_method     'not measured'
_exptl_crystal_F_000     1912
_exptl_absorpt_coefficient_mu     0.081
_exptl_absorpt_correction_type     'multi-scan'
_exptl_absorpt_process_details     '(SADABS; Bruker, 2003)'
_exptl_absorpt_correction_T_min     0.9012
_exptl_absorpt_correction_T_max     0.9851
_exptl_special_details
;
1H NMR (300 MHz, DMSO-d6) \d = 9.35--9.25 (m, 8H,
Ar---H), 9.06 (s, 1H, Ar---H), 8.12--8.02 (m, 8H, Ar---H), 8.01 (d, 2H, 3 J =
1.1 Hz, Ar---H), 2.24--2.09 (m, 18H, Al---H), 1.82--1.62 (m, 12H, Al---H); 13
C-NMR (75 MHz, DMSO-d6) \d = 154.14, 140.05, 131.23, 127.51, 119.31, 59.35,
41.46, 34.81, 28.83; IR (KBr) cm^-1^ = 3053 (Ar---H), 2912 (C---H), 1604
(C---C), 1583 (C---N), 1485 (C---N), 1092 (C---C), 1055 (C---N); UV/Vis (DMSO)
\lmax nm (log \e) = 665 (5.25), 636 (4.47), 601 (4.48), 380 (4.55), 327
(4.55), 255 (4.63);
;
_diffrn_ambient_temperature     173(2)
_diffrn_radiation_type     MoK\a
_diffrn_radiation_wavelength     0.71073
_diffrn_radiation_source     'fine-focus sealed tube'
_diffrn_radiation_monochromator     graphite
_diffrn_measurement_device_type     'Bruker Smart APEXII CCD'
_diffrn_measurement_method     \w
_diffrn_detector_area_resol_mean     ?
_diffrn_reflns_number     54676
_diffrn_reflns_av_R_equivalents     0.0392
_diffrn_reflns_av_sigmaI/netI     0.0418
_diffrn_reflns_theta_min     1.69
_diffrn_reflns_theta_max     31.71
_diffrn_reflns_theta_full     31.71
_diffrn_measured_fraction_theta_max     0.957
_diffrn_measured_fraction_theta_full     0.957
_diffrn_reflns_limit_h_min     -22
_diffrn_reflns_limit_h_max     23
_diffrn_reflns_limit_k_min     -25
_diffrn_reflns_limit_k_max     24
_diffrn_reflns_limit_l_min     -26
_diffrn_reflns_limit_l_max     26
_diffrn_standards_number     0
_diffrn_standards_interval_count     ?
_diffrn_standards_interval_time     ?
_diffrn_standards_decay_%     ?
_refine_special_details
;
Refinement of <i>F</i>^2^ against ALL reflections. The weighted <i>R</i>-factor
<i>wR</i> and goodness of fit <i>S</i> are based on <i>F</i>^2^, conventional
<i>R</i>-factors <i>R</i> are based on <i>F</i>, with <i>F</i> set to zero for
negative <i>F</i>^2^. The threshold expression of <i>F</i>^2^ >
\s(<i>F</i>^2^) is used only for calculating <i>R</i>-factors(gt) <i>etc</i>.
and is not relevant to the choice of reflections for refinement.
<i>R</i>-factors based on <i>F</i>^2^ are statistically about twice as large
as those based on <i>F</i>, and <i>R</i>- factors based on ALL data will be
even larger.
;
_reflns_number_total     14917
_reflns_number_gt     11038
_reflns_threshold_expression     I>2\s(I)
_refine_ls_structure_factor_coef     Fsqd
_refine_ls_matrix_type     full
_refine_ls_R_factor_all     0.0788
_refine_ls_R_factor_gt     0.0524
_refine_ls_wR_factor_gt     0.1152
_refine_ls_wR_factor_ref     0.1293
_refine_ls_goodness_of_fit_ref     1.026
_refine_ls_restrained_S_all     1.026
_refine_ls_number_reflns     14917
_refine_ls_number_parameters     649
_refine_ls_number_restraints     8
_refine_ls_hydrogen_treatment     mixed
_refine_ls_weighting_scheme     calc
_refine_ls_weighting_details
         'calc w=1/[\s^2^(Fo^2^)+(0.0482P)^2^+2.0810P] where P=(Fo^2^+2Fc^2^)/3'
_atom_sites_solution_hydrogens     geom
_atom_sites_solution_primary     direct
_atom_sites_solution_secondary     difmap
_refine_ls_shift/su_max     0.001
_refine_ls_shift/su_mean     <0.001
_refine_diff_density_max     0.372
_refine_diff_density_min     -0.295
_refine_ls_extinction_method     none
_refine_ls_extinction_coef     ?
loop_
    _atom_type_symbol
    _atom_type_description
    _atom_type_scat_dispersion_real
    _atom_type_scat_dispersion_imag
    _atom_type_scat_source
    'C' 'C' 0.0033 0.0016
                         'International Tables Vol C Tables 4.2.6.8 and 6.1.1.4'
    'H' 'H' 0.0000 0.0000
                         'International Tables Vol C Tables 4.2.6.8 and 6.1.1.4'
    'Li' 'Li' -0.0003 0.0001
                         'International Tables Vol C Tables 4.2.6.8 and 6.1.1.4'
    'N' 'N' 0.0061 0.0033
                         'International Tables Vol C Tables 4.2.6.8 and 6.1.1.4'
    'O' 'O' 0.0106 0.0060
                         'International Tables Vol C Tables 4.2.6.8 and 6.1.1.4'
_computing_data_collection     'SMART (Bruker, 2002)'
_computing_cell_refinement     'SAINT-Plus (Bruker, 2003)'
_computing_data_reduction     'SAINT-Plus (Bruker, 2003)'
_computing_structure_solution     'SHELXS97 (Sheldrick, 2008)'
_computing_structure_refinement     'SHELXL97 (Sheldrick, 2008)'
_computing_molecular_graphics
;
Mercury (Macrae <i>et al.</i>,  2006),
Ortep-3 for Windows, (Farrugia, 1997),
OSCAIL, (McArdle, 1995)
;
_computing_publication_material
;
enCIFer (Allen <i>et al.</i>, 2004) and publCIF (Westrip, 2009)
;
loop_
    _atom_site_type_symbol
    _atom_site_label
    _atom_site_fract_x
    _atom_site_fract_y
    _atom_site_fract_z
    _atom_site_U_iso_or_equiv
    _atom_site_adp_type
    _atom_site_calc_flag
    _atom_site_refinement_flags
    _atom_site_occupancy
    _atom_site_disorder_assembly
    _atom_site_disorder_group
    Li Li1 1.0000 0.0000 0.0000 0.0221(7) Uani d S 1 . .
    N N1 0.84511(7) 0.01780(6) 0.09200(6) 0.0183(2) Uani d . 1 . .
    N N2 0.94090(7) 0.08811(6) 0.03257(6) 0.0173(2) Uani d . 1 . .
    N N3 1.01005(7) 0.19613(6) -0.01323(6) 0.0182(2) Uani d . 1 . .
    N N4 1.06695(7) 0.07380(6) -0.04398(6) 0.0178(2) Uani d . 1 . .
    C C1 0.87993(8) 0.08236(7) 0.07194(7) 0.0167(2) Uani d . 1 . .
    C C2 0.85314(8) 0.15984(7) 0.08970(7) 0.0173(2) Uani d . 1 . .
    C C3 0.79734(9) 0.18458(8) 0.13159(8) 0.0213(3) Uani d . 1 . .
    H H3 0.7654 0.1483 0.1526 0.026 Uiso calc R 1 . .
    C C4 0.78994(10) 0.26408(8) 0.14163(8) 0.0240(3) Uani d . 1 . .
    H H4 0.7524 0.2828 0.1701 0.029 Uiso calc R 1 . .
    C C5 0.83698(10) 0.31696(8) 0.11036(9) 0.0256(3) Uani d . 1 . .
    H H5 0.8310 0.3711 0.1183 0.031 Uiso calc R 1 . .
    C C6 0.89232(9) 0.29251(8) 0.06800(8) 0.0222(3) Uani d . 1 . .
    H H6 0.9237 0.3290 0.0466 0.027 Uiso calc R 1 . .
    C C7 0.90028(9) 0.21275(7) 0.05796(7) 0.0179(2) Uani d . 1 . .
    C C8 0.95462(8) 0.16503(7) 0.02226(7) 0.0173(2) Uani d . 1 . .
    C C9 1.06334(8) 0.15280(7) -0.04204(7) 0.0172(2) Uani d . 1 . .
    C C10 1.12886(8) 0.18684(7) -0.07575(7) 0.0174(2) Uani d . 1 . .
    C C11 1.15259(9) 0.26268(8) -0.08836(8) 0.0201(2) Uani d . 1 . .
    H H11 1.1230 0.3062 -0.0750 0.024 Uiso calc R 1 . .
    C C12 1.22089(9) 0.27270(8) -0.12104(8) 0.0221(3) Uani d . 1 . .
    H H12 1.2382 0.3240 -0.1301 0.026 Uiso calc R 1 . .
    C C13 1.26472(9) 0.20899(8) -0.14097(8) 0.0228(3) Uani d . 1 . .
    H H13 1.3115 0.2177 -0.1629 0.027 Uiso calc R 1 . .
    C C14 1.24094(9) 0.13324(8) -0.12920(8) 0.0213(3) Uani d . 1 . .
    H H14 1.2704 0.0898 -0.1428 0.026 Uiso calc R 1 . .
    C C15 1.17233(9) 0.12325(7) -0.09671(8) 0.0181(2) Uani d . 1 . .
    C C16 1.13064(9) 0.05364(7) -0.07705(7) 0.0177(2) Uani d . 1 . .
    Li Li2 0.0000 0.5000 0.0000 0.0223(7) Uani d S 1 . .
    N N5 -0.00519(7) 0.50482(6) 0.18826(6) 0.0193(2) Uani d . 1 . .
    N N6 0.08896(7) 0.49153(7) 0.10472(6) 0.0192(2) Uani d . 1 . .
    N N7 0.22215(7) 0.47223(6) 0.06714(7) 0.0195(2) Uani d . 1 . .
    N N8 0.09266(7) 0.48310(7) -0.04998(6) 0.0187(2) Uani d . 1 . .
    C C17 0.07282(9) 0.49409(7) 0.17554(7) 0.0183(2) Uani d . 1 . .
    C C18 0.15585(9) 0.48247(7) 0.24040(8) 0.0187(2) Uani d . 1 . .
    C C19 0.17516(10) 0.47967(8) 0.32180(8) 0.0229(3) Uani d . 1 . .
    H H19 0.1297 0.4863 0.3457 0.027 Uiso calc R 1 . .
    C C20 0.26314(10) 0.46682(9) 0.36727(8) 0.0279(3) Uani d . 1 . .
    H H20 0.2782 0.4649 0.4232 0.033 Uiso calc R 1 . .
    C C21 0.32991(10) 0.45674(9) 0.33197(9) 0.0286(3) Uani d . 1 . .
    H H21 0.3895 0.4475 0.3643 0.034 Uiso calc R 1 . .
    C C22 0.31062(9) 0.45991(8) 0.25046(8) 0.0237(3) Uani d . 1 . .
    H H22 0.3561 0.4534 0.2266 0.028 Uiso calc R 1 . .
    C C23 0.22251(9) 0.47299(8) 0.20492(8) 0.0196(2) Uani d . 1 . .
    C C24 0.17785(9) 0.47881(7) 0.11946(8) 0.0187(2) Uani d . 1 . .
    C C25 0.18188(9) 0.47596(7) -0.01094(8) 0.0183(2) Uani d . 1 . .
    C C26 0.23144(9) 0.47344(7) -0.06777(8) 0.0183(2) Uani d . 1 . .
    C C27 0.32210(9) 0.47045(8) -0.05927(8) 0.0213(3) Uani d . 1 . .
    H H27 0.3657 0.4665 -0.0086 0.026 Uiso calc R 1 . .
    C C28 0.34626(10) 0.47343(8) -0.12769(9) 0.0251(3) Uani d . 1 . .
    H H28 0.4077 0.4719 -0.1235 0.030 Uiso calc R 1 . .
    C C29 0.28251(10) 0.47858(9) -0.20269(9) 0.0255(3) Uani d . 1 . .
    H H29 0.3013 0.4799 -0.2483 0.031 Uiso calc R 1 . .
    C C30 0.19217(10) 0.48184(8) -0.21123(8) 0.0224(3) Uani d . 1 . .
    H H30 0.1487 0.4857 -0.2619 0.027 Uiso calc R 1 . .
    C C31 0.16757(9) 0.47920(7) -0.14276(8) 0.0185(2) Uani d . 1 . .
    C C32 0.08121(9) 0.48562(7) -0.12921(8) 0.0179(2) Uani d . 1 . .
    N N9 0.21347(8) 0.75837(7) 0.32337(7) 0.0206(2) Uani d . 1 . .
    N N10 0.31358(8) 0.73900(7) 0.26556(7) 0.0210(2) Uani d . 1 . .
    C C33 0.22743(9) 0.73102(8) 0.25812(8) 0.0212(3) Uani d . 1 . .
    H H33 0.1832 0.7094 0.2137 0.025 Uiso calc R 1 . .
    C C34 0.29366(9) 0.78481(9) 0.37394(8) 0.0238(3) Uani d . 1 . .
    H H34 0.3033 0.8071 0.4247 0.029 Uiso calc R 1 . .
    C C35 0.35583(9) 0.77306(9) 0.33786(8) 0.0245(3) Uani d . 1 . .
    H H35 0.4173 0.7859 0.3584 0.029 Uiso calc R 1 . .
    C C36 0.12688(9) 0.75260(8) 0.33990(8) 0.0191(2) Uani d . 1 . .
    C C37 0.05180(9) 0.78827(8) 0.27195(8) 0.0205(3) Uani d . 1 . .
    H H37A 0.0471 0.7607 0.2220 0.025 Uiso calc R 1 . .
    H H37B 0.0649 0.8438 0.2654 0.025 Uiso calc R 1 . .
    C C38 -0.03623(9) 0.78110(8) 0.29063(8) 0.0222(3) Uani d . 1 . .
    H H38 -0.0855 0.8046 0.2466 0.027 Uiso calc R 1 . .
    C C39 -0.02848(10) 0.82412(9) 0.36785(9) 0.0258(3) Uani d . 1 . .
    H H39A -0.0155 0.8799 0.3624 0.031 Uiso calc R 1 . .
    H H39B -0.0856 0.8204 0.3796 0.031 Uiso calc R 1 . .
    C C40 0.04642(10) 0.78776(9) 0.43521(8) 0.0262(3) Uani d . 1 . .
    H H40 0.0512 0.8156 0.4856 0.031 Uiso calc R 1 . .
    C C41 0.13491(9) 0.79498(9) 0.41737(8) 0.0245(3) Uani d . 1 . .
    H H41A 0.1491 0.8506 0.4127 0.029 Uiso calc R 1 . .
    H H41B 0.1837 0.7717 0.4610 0.029 Uiso calc R 1 . .
    C C42 -0.05610(10) 0.69499(9) 0.29889(9) 0.0252(3) Uani d . 1 . .
    H H42A -0.0612 0.6673 0.2489 0.030 Uiso calc R 1 . .
    H H42B -0.1135 0.6896 0.3098 0.030 Uiso calc R 1 . .
    C C43 0.01881(10) 0.65890(8) 0.36645(9) 0.0263(3) Uani d . 1 . .
    H H43 0.0055 0.6026 0.3719 0.032 Uiso calc R 1 . .
    C C44 0.02643(11) 0.70154(10) 0.44379(9) 0.0300(3) Uani d . 1 . .
    H H44A -0.0301 0.6963 0.4563 0.036 Uiso calc R 1 . .
    H H44B 0.0748 0.6781 0.4876 0.036 Uiso calc R 1 . .
    C C45 0.10709(10) 0.66639(8) 0.34806(9) 0.0242(3) Uani d . 1 . .
    H H45A 0.1560 0.6426 0.3912 0.029 Uiso calc R 1 . .
    H H45B 0.1027 0.6386 0.2983 0.029 Uiso calc R 1 . .
    C C46 0.35926(9) 0.71388(8) 0.20826(7) 0.0188(2) Uani d . 1 . .
    C C47 0.29214(9) 0.67521(8) 0.13680(8) 0.0218(3) Uani d . 1 . .
    H H47A 0.2441 0.7124 0.1105 0.026 Uiso calc R 1 . .
    H H47B 0.2648 0.6295 0.1540 0.026 Uiso calc R 1 . .
    C C48 0.34101(9) 0.64948(9) 0.07899(8) 0.0240(3) Uani d . 1 . .
    H H48 0.2977 0.6241 0.0319 0.029 Uiso calc R 1 . .
    C C49 0.38222(11) 0.72049(10) 0.05245(9) 0.0301(3) Uani d . 1 . .
    H H49A 0.3349 0.7583 0.0262 0.036 Uiso calc R 1 . .
    H H49B 0.4125 0.7044 0.0140 0.036 Uiso calc R 1 . .
    C C50 0.44974(11) 0.75862(9) 0.12455(9) 0.0294(3) Uani d . 1 . .
    H H50 0.4773 0.8048 0.1071 0.035 Uiso calc R 1 . .
    C C51 0.52255(10) 0.70054(10) 0.16613(9) 0.0302(3) Uani d . 1 . .
    H H51A 0.5655 0.7255 0.2128 0.036 Uiso calc R 1 . .
    H H51B 0.5553 0.6842 0.1297 0.036 Uiso calc R 1 . .
    C C52 0.48106(9) 0.62939(9) 0.19228(8) 0.0243(3) Uani d . 1 . .
    H H52 0.5289 0.5912 0.2189 0.029 Uiso calc R 1 . .
    C C53 0.43204(9) 0.65519(8) 0.24972(8) 0.0221(3) Uani d . 1 . .
    H H53A 0.4747 0.6795 0.2970 0.027 Uiso calc R 1 . .
    H H53B 0.4049 0.6094 0.2671 0.027 Uiso calc R 1 . .
    C C54 0.41484(9) 0.59165(9) 0.11957(9) 0.0254(3) Uani d . 1 . .
    H H54A 0.4463 0.5752 0.0822 0.030 Uiso calc R 1 . .
    H H54B 0.3884 0.5448 0.1357 0.030 Uiso calc R 1 . .
    C C55 0.40064(10) 0.78504(8) 0.18204(9) 0.0266(3) Uani d . 1 . .
    H H55A 0.4430 0.8107 0.2286 0.032 Uiso calc R 1 . .
    H H55B 0.3534 0.8230 0.1557 0.032 Uiso calc R 1 . .
    O O1 0.06786(8) 0.67405(6) 0.11486(7) 0.0297(2) Uani d D 1 . .
    H H1A 0.0548(13) 0.6284(10) 0.0945(12) 0.045 Uiso d D 1 . .
    H H1B 0.0393(13) 0.7070(11) 0.0768(10) 0.045 Uiso d D 1 . .
    O O2 -0.0403(2) 0.44760(18) 0.39840(18) 0.0555(7) Uani d P 0.50 . .
    C C56 -0.0162(3) 0.4789(2) 0.4612(2) 0.0451(9) Uani d PD 0.50 . .
    C C57 0.0801(2) 0.47921(16) 0.50835(16) 0.0646(7) Uani d D 1 . .
    H H57A 0.1107(14) 0.4355(14) 0.4973(17) 0.097 Uiso d D 1 . .
    H H57B 0.0942(15) 0.4617(18) 0.5603(12) 0.097 Uiso d D 1 . .
    H H57C 0.1131(14) 0.5205(14) 0.4976(16) 0.097 Uiso d D 1 . .
loop_
    _atom_site_aniso_label
    _atom_site_aniso_U_11
    _atom_site_aniso_U_22
    _atom_site_aniso_U_33
    _atom_site_aniso_U_12
    _atom_site_aniso_U_13
    _atom_site_aniso_U_23
    Li1 0.0250(17) 0.0152(14) 0.0268(17) -0.0003(12) 0.0094(14) 0.0006(12)
    N1 0.0193(5) 0.0163(5) 0.0190(5) -0.0001(4) 0.0058(4) 0.0004(4)
    N2 0.0191(5) 0.0153(5) 0.0171(5) -0.0011(4) 0.0052(4) 0.0003(4)
    N3 0.0199(5) 0.0168(5) 0.0177(5) 0.0000(4) 0.0056(4) 0.0007(4)
    N4 0.0191(5) 0.0151(5) 0.0194(5) -0.0001(4) 0.0064(4) 0.0010(4)
    C1 0.0175(6) 0.0162(5) 0.0154(5) 0.0004(4) 0.0038(4) -0.0011(4)
    C2 0.0184(6) 0.0161(5) 0.0162(6) 0.0010(4) 0.0036(5) -0.0009(4)
    C3 0.0215(6) 0.0214(6) 0.0214(6) 0.0017(5) 0.0073(5) 0.0006(5)
    C4 0.0251(7) 0.0235(6) 0.0239(7) 0.0061(5) 0.0085(5) -0.0022(5)
    C5 0.0304(7) 0.0180(6) 0.0272(7) 0.0051(5) 0.0075(6) -0.0026(5)
    C6 0.0248(7) 0.0162(6) 0.0245(7) 0.0011(5) 0.0060(5) -0.0001(5)
    C7 0.0191(6) 0.0163(5) 0.0168(6) 0.0019(4) 0.0035(5) -0.0001(4)
    C8 0.0182(6) 0.0156(5) 0.0165(6) 0.0004(4) 0.0033(5) -0.0001(4)
    C9 0.0183(6) 0.0152(5) 0.0166(6) -0.0016(4) 0.0034(5) 0.0001(4)
    C10 0.0185(6) 0.0168(5) 0.0156(5) -0.0022(4) 0.0039(4) 0.0005(4)
    C11 0.0231(6) 0.0170(6) 0.0189(6) -0.0031(5) 0.0049(5) -0.0008(5)
    C12 0.0242(7) 0.0197(6) 0.0213(6) -0.0064(5) 0.0056(5) 0.0008(5)
    C13 0.0215(6) 0.0247(6) 0.0231(6) -0.0061(5) 0.0083(5) 0.0003(5)
    C14 0.0210(6) 0.0210(6) 0.0225(6) -0.0013(5) 0.0075(5) -0.0006(5)
    C15 0.0192(6) 0.0172(5) 0.0175(6) -0.0016(5) 0.0054(5) 0.0010(4)
    C16 0.0187(6) 0.0165(5) 0.0171(6) -0.0011(4) 0.0046(5) 0.0001(4)
    Li2 0.0212(16) 0.0281(17) 0.0162(15) 0.0012(13) 0.0040(12) -0.0005(13)
    N5 0.0207(5) 0.0195(5) 0.0172(5) 0.0008(4) 0.0052(4) 0.0001(4)
    N6 0.0185(5) 0.0233(5) 0.0155(5) 0.0016(4) 0.0047(4) -0.0006(4)
    N7 0.0193(5) 0.0208(5) 0.0176(5) 0.0020(4) 0.0046(4) -0.0005(4)
    N8 0.0179(5) 0.0215(5) 0.0160(5) 0.0010(4) 0.0043(4) 0.0004(4)
    C17 0.0192(6) 0.0184(6) 0.0164(6) 0.0002(5) 0.0042(5) -0.0002(5)
    C18 0.0202(6) 0.0168(5) 0.0175(6) 0.0008(5) 0.0036(5) 0.0003(5)
    C19 0.0276(7) 0.0225(6) 0.0169(6) 0.0025(5) 0.0047(5) -0.0004(5)
    C20 0.0320(8) 0.0305(7) 0.0163(6) 0.0040(6) 0.0004(6) 0.0013(5)
    C21 0.0241(7) 0.0334(8) 0.0218(7) 0.0057(6) -0.0022(5) 0.0019(6)
    C22 0.0205(6) 0.0263(7) 0.0217(7) 0.0042(5) 0.0028(5) 0.0007(5)
    C23 0.0213(6) 0.0183(6) 0.0171(6) 0.0021(5) 0.0027(5) -0.0007(5)
    C24 0.0184(6) 0.0190(6) 0.0174(6) 0.0009(5) 0.0038(5) -0.0001(5)
    C25 0.0180(6) 0.0181(6) 0.0185(6) 0.0016(5) 0.0052(5) -0.0010(5)
    C26 0.0204(6) 0.0155(5) 0.0194(6) 0.0007(5) 0.0068(5) -0.0015(4)
    C27 0.0199(6) 0.0213(6) 0.0224(6) 0.0007(5) 0.0063(5) -0.0025(5)
    C28 0.0218(7) 0.0266(7) 0.0296(7) 0.0014(5) 0.0122(6) -0.0024(6)
    C29 0.0284(7) 0.0276(7) 0.0248(7) 0.0010(6) 0.0143(6) -0.0002(5)
    C30 0.0262(7) 0.0221(6) 0.0201(6) 0.0012(5) 0.0089(5) -0.0007(5)
    C31 0.0205(6) 0.0154(5) 0.0203(6) 0.0012(5) 0.0074(5) -0.0010(5)
    C32 0.0198(6) 0.0169(5) 0.0175(6) 0.0002(5) 0.0065(5) -0.0010(4)
    N9 0.0190(5) 0.0252(6) 0.0181(5) 0.0013(4) 0.0064(4) -0.0031(4)
    N10 0.0189(5) 0.0261(6) 0.0180(5) 0.0018(4) 0.0059(4) -0.0028(4)
    C33 0.0185(6) 0.0275(7) 0.0173(6) 0.0018(5) 0.0054(5) -0.0022(5)
    C34 0.0203(6) 0.0303(7) 0.0196(6) 0.0003(5) 0.0048(5) -0.0059(5)
    C35 0.0198(6) 0.0318(7) 0.0206(6) -0.0002(5) 0.0047(5) -0.0063(5)
    C36 0.0190(6) 0.0223(6) 0.0175(6) 0.0013(5) 0.0078(5) -0.0012(5)
    C37 0.0211(6) 0.0226(6) 0.0187(6) -0.0001(5) 0.0073(5) 0.0011(5)
    C38 0.0200(6) 0.0246(6) 0.0223(6) 0.0011(5) 0.0071(5) 0.0009(5)
    C39 0.0246(7) 0.0260(7) 0.0305(7) 0.0011(5) 0.0140(6) -0.0044(6)
    C40 0.0267(7) 0.0349(8) 0.0202(6) -0.0023(6) 0.0120(5) -0.0080(6)
    C41 0.0225(7) 0.0336(7) 0.0189(6) -0.0012(6) 0.0085(5) -0.0069(5)
    C42 0.0247(7) 0.0276(7) 0.0256(7) -0.0065(5) 0.0113(6) -0.0046(5)
    C43 0.0315(8) 0.0223(6) 0.0286(7) -0.0010(6) 0.0146(6) 0.0030(5)
    C44 0.0327(8) 0.0385(8) 0.0226(7) 0.0008(6) 0.0142(6) 0.0050(6)
    C45 0.0283(7) 0.0219(6) 0.0243(7) 0.0036(5) 0.0108(6) 0.0020(5)
    C46 0.0176(6) 0.0239(6) 0.0161(6) 0.0005(5) 0.0072(5) -0.0011(5)
    C47 0.0164(6) 0.0301(7) 0.0189(6) 0.0002(5) 0.0057(5) -0.0037(5)
    C48 0.0199(6) 0.0342(7) 0.0177(6) -0.0007(5) 0.0057(5) -0.0044(5)
    C49 0.0334(8) 0.0388(8) 0.0206(7) 0.0006(6) 0.0121(6) 0.0029(6)
    C50 0.0348(8) 0.0307(7) 0.0284(7) -0.0084(6) 0.0180(6) -0.0012(6)
    C51 0.0200(7) 0.0452(9) 0.0278(7) -0.0074(6) 0.0112(6) -0.0105(7)
    C52 0.0182(6) 0.0320(7) 0.0226(7) 0.0049(5) 0.0061(5) -0.0035(5)
    C53 0.0194(6) 0.0274(7) 0.0194(6) 0.0027(5) 0.0058(5) -0.0003(5)
    C54 0.0227(7) 0.0293(7) 0.0254(7) 0.0001(5) 0.0092(5) -0.0068(6)
    C55 0.0313(8) 0.0233(7) 0.0271(7) -0.0022(6) 0.0121(6) -0.0006(5)
    O1 0.0350(6) 0.0229(5) 0.0269(6) 0.0015(4) 0.0035(5) 0.0014(4)
    O2 0.071(2) 0.0482(17) 0.0459(17) -0.0024(15) 0.0170(15) 0.0017(13)
    C56 0.065(3) 0.0350(18) 0.0354(19) -0.0166(17) 0.0160(18) 0.0093(15)
    C57 0.0824(19) 0.0574(15) 0.0572(14) -0.0113(13) 0.0265(14) 0.0118(12)
_geom_special_details
;\
All e.s.d.'s (except the e.s.d. in the dihedral angle between two l.s. planes)
are estimated using the full covariance matrix. The cell e.s.d.'s are taken
into account individually in the estimation of e.s.d.'s in distances, angles
and torsion angles; correlations between e.s.d.'s in cell parameters are only
used when they are defined by crystal symmetry. An approximate (isotropic)
treatment of cell e.s.d.'s is used for estimating e.s.d.'s involving l.s.
planes.
;
loop_
    _geom_bond_atom_site_label_1
    _geom_bond_atom_site_label_2
    _geom_bond_site_symmetry_2
    _geom_bond_distance
    _geom_bond_publ_flag
    Li1 N2 . 1.9592(11) ?
    Li1 N2 3_755 1.9592(11) ?
    Li1 N4 . 1.9650(11) ?
    Li1 N4 3_755 1.9650(11) ?
    N1 C1 . 1.3352(16) ?
    N1 C16 3_755 1.3365(16) ?
    N2 C8 . 1.3597(16) ?
    N2 C1 . 1.3625(16) ?
    N3 C9 . 1.3411(16) ?
    N3 C8 . 1.3424(16) ?
    N4 C9 . 1.3581(16) ?
    N4 C16 . 1.3617(16) ?
    C1 C2 . 1.4603(17) ?
    C2 C3 . 1.3895(18) ?
    C2 C7 . 1.4020(18) ?
    C3 C4 . 1.3859(19) ?
    C3 H3 . 0.9500 ?
    C4 C5 . 1.396(2) ?
    C4 H4 . 0.9500 ?
    C5 C6 . 1.388(2) ?
    C5 H5 . 0.9500 ?
    C6 C7 . 1.3914(18) ?
    C6 H6 . 0.9500 ?
    C7 C8 . 1.4688(18) ?
    C9 C10 . 1.4720(18) ?
    C10 C11 . 1.3923(18) ?
    C10 C15 . 1.4016(18) ?
    C11 C12 . 1.3892(19) ?
    C11 H11 . 0.9500 ?
    C12 C13 . 1.399(2) ?
    C12 H12 . 0.9500 ?
    C13 C14 . 1.3875(19) ?
    C13 H13 . 0.9500 ?
    C14 C15 . 1.3913(18) ?
    C14 H14 . 0.9500 ?
    C15 C16 . 1.4593(18) ?
    C16 N1 3_755 1.3365(16) ?
    Li2 N6 . 1.9567(11) ?
    Li2 N6 3_565 1.9567(11) ?
    Li2 N8 . 1.9606(11) ?
    Li2 N8 3_565 1.9606(11) ?
    N5 C17 . 1.3343(17) ?
    N5 C32 3_565 1.3345(17) ?
    N6 C24 . 1.3625(17) ?
    N6 C17 . 1.3656(17) ?
    N7 C24 . 1.3357(17) ?
    N7 C25 . 1.3374(17) ?
    N8 C25 . 1.3667(17) ?
    N8 C32 . 1.3672(17) ?
    C17 C18 . 1.4634(18) ?
    C18 C19 . 1.3867(18) ?
    C18 C23 . 1.3984(19) ?
    C19 C20 . 1.388(2) ?
    C19 H19 . 0.9500 ?
    C20 C21 . 1.399(2) ?
    C20 H20 . 0.9500 ?
    C21 C22 . 1.389(2) ?
    C21 H21 . 0.9500 ?
    C22 C23 . 1.3910(19) ?
    C22 H22 . 0.9500 ?
    C23 C24 . 1.4671(18) ?
    C25 C26 . 1.4636(18) ?
    C26 C27 . 1.3930(19) ?
    C26 C31 . 1.4019(19) ?
    C27 C28 . 1.3894(19) ?
    C27 H27 . 0.9500 ?
    C28 C29 . 1.400(2) ?
    C28 H28 . 0.9500 ?
    C29 C30 . 1.388(2) ?
    C29 H29 . 0.9500 ?
    C30 C31 . 1.3939(18) ?
    C30 H30 . 0.9500 ?
    C31 C32 . 1.4628(18) ?
    C32 N5 3_565 1.3345(17) ?
    N9 C33 . 1.3358(17) ?
    N9 C34 . 1.3798(18) ?
    N9 C36 . 1.4906(17) ?
    N10 C33 . 1.3323(17) ?
    N10 C35 . 1.3808(17) ?
    N10 C46 . 1.4885(16) ?
    C33 H33 . 0.9500 ?
    C34 C35 . 1.3481(19) ?
    C34 H34 . 0.9500 ?
    C35 H35 . 0.9500 ?
    C36 C45 . 1.529(2) ?
    C36 C41 . 1.5307(18) ?
    C36 C37 . 1.5309(19) ?
    C37 C38 . 1.5337(19) ?
    C37 H37A . 0.9900 ?
    C37 H37B . 0.9900 ?
    C38 C42 . 1.528(2) ?
    C38 C39 . 1.533(2) ?
    C38 H38 . 1.0000 ?
    C39 C40 . 1.528(2) ?
    C39 H39A . 0.9900 ?
    C39 H39B . 0.9900 ?
    C40 C44 . 1.531(2) ?
    C40 C41 . 1.5335(19) ?
    C40 H40 . 1.0000 ?
    C41 H41A . 0.9900 ?
    C41 H41B . 0.9900 ?
    C42 C43 . 1.529(2) ?
    C42 H42A . 0.9900 ?
    C42 H42B . 0.9900 ?
    C43 C44 . 1.532(2) ?
    C43 C45 . 1.535(2) ?
    C43 H43 . 1.0000 ?
    C44 H44A . 0.9900 ?
    C44 H44B . 0.9900 ?
    C45 H45A . 0.9900 ?
    C45 H45B . 0.9900 ?
    C46 C55 . 1.5267(19) ?
    C46 C47 . 1.5287(18) ?
    C46 C53 . 1.5322(19) ?
    C47 C48 . 1.5347(19) ?
    C47 H47A . 0.9900 ?
    C47 H47B . 0.9900 ?
    C48 C49 . 1.526(2) ?
    C48 C54 . 1.529(2) ?
    C48 H48 . 1.0000 ?
    C49 C50 . 1.534(2) ?
    C49 H49A . 0.9900 ?
    C49 H49B . 0.9900 ?
    C50 C51 . 1.526(2) ?
    C50 C55 . 1.536(2) ?
    C50 H50 . 1.0000 ?
    C51 C52 . 1.527(2) ?
    C51 H51A . 0.9900 ?
    C51 H51B . 0.9900 ?
    C52 C54 . 1.530(2) ?
    C52 C53 . 1.5315(19) ?
    C52 H52 . 1.0000 ?
    C53 H53A . 0.9900 ?
    C53 H53B . 0.9900 ?
    C54 H54A . 0.9900 ?
    C54 H54B . 0.9900 ?
    C55 H55A . 0.9900 ?
    C55 H55B . 0.9900 ?
    O1 H1A . 0.862(15) ?
    O1 H1B . 0.890(15) ?
    O2 C56 . 1.191(5) ?
    C56 C57 3_566 1.476(5) ?
    C56 C57 . 1.487(5) ?
    C56 C56 3_566 1.503(8) ?
    C57 C56 3_566 1.476(5) ?
    C57 H57A . 0.948(18) ?
    C57 H57B . 0.931(18) ?
    C57 H57C . 0.935(18) ?
loop_
    _geom_angle_atom_site_label_1
    _geom_angle_atom_site_label_2
    _geom_angle_atom_site_label_3
    _geom_angle_site_symmetry_1
    _geom_angle_site_symmetry_3
    _geom_angle
    _geom_angle_publ_flag
    N2 Li1 N2 . 3_755 180.00(8) ?
    N2 Li1 N4 . . 89.28(5) ?
    N2 Li1 N4 3_755 . 90.72(5) ?
    N2 Li1 N4 . 3_755 90.72(5) ?
    N2 Li1 N4 3_755 3_755 89.28(5) ?
    N4 Li1 N4 . 3_755 180.00(8) ?
    C1 N1 C16 . 3_755 122.68(11) ?
    C8 N2 C1 . . 107.98(10) ?
    C8 N2 Li1 . . 126.75(9) ?
    C1 N2 Li1 . . 125.25(8) ?
    C9 N3 C8 . . 122.79(11) ?
    C9 N4 C16 . . 107.90(11) ?
    C9 N4 Li1 . . 126.97(9) ?
    C16 N4 Li1 . . 124.98(9) ?
    N1 C1 N2 . . 128.03(11) ?
    N1 C1 C2 . . 121.71(11) ?
    N2 C1 C2 . . 110.25(11) ?
    C3 C2 C7 . . 121.79(12) ?
    C3 C2 C1 . . 132.17(12) ?
    C7 C2 C1 . . 105.98(11) ?
    C4 C3 C2 . . 117.65(13) ?
    C4 C3 H3 . . 121.2 ?
    C2 C3 H3 . . 121.2 ?
    C3 C4 C5 . . 120.76(13) ?
    C3 C4 H4 . . 119.6 ?
    C5 C4 H4 . . 119.6 ?
    C6 C5 C4 . . 121.77(13) ?
    C6 C5 H5 . . 119.1 ?
    C4 C5 H5 . . 119.1 ?
    C5 C6 C7 . . 117.74(13) ?
    C5 C6 H6 . . 121.1 ?
    C7 C6 H6 . . 121.1 ?
    C6 C7 C2 . . 120.29(12) ?
    C6 C7 C8 . . 133.90(12) ?
    C2 C7 C8 . . 105.72(11) ?
    N3 C8 N2 . . 127.26(12) ?
    N3 C8 C7 . . 122.66(11) ?
    N2 C8 C7 . . 110.07(11) ?
    N3 C9 N4 . . 126.87(12) ?
    N3 C9 C10 . . 122.93(11) ?
    N4 C9 C10 . . 110.20(11) ?
    C11 C10 C15 . . 120.37(12) ?
    C11 C10 C9 . . 134.17(12) ?
    C15 C10 C9 . . 105.46(11) ?
    C12 C11 C10 . . 117.89(12) ?
    C12 C11 H11 . . 121.1 ?
    C10 C11 H11 . . 121.1 ?
    C11 C12 C13 . . 121.46(12) ?
    C11 C12 H12 . . 119.3 ?
    C13 C12 H12 . . 119.3 ?
    C14 C13 C12 . . 120.97(13) ?
    C14 C13 H13 . . 119.5 ?
    C12 C13 H13 . . 119.5 ?
    C13 C14 C15 . . 117.54(13) ?
    C13 C14 H14 . . 121.2 ?
    C15 C14 H14 . . 121.2 ?
    C14 C15 C10 . . 121.77(12) ?
    C14 C15 C16 . . 132.13(12) ?
    C10 C15 C16 . . 106.10(11) ?
    N1 C16 N4 3_755 . 128.09(12) ?
    N1 C16 C15 3_755 . 121.59(12) ?
    N4 C16 C15 . . 110.31(11) ?
    N6 Li2 N6 . 3_565 180.00(7) ?
    N6 Li2 N8 . . 90.47(5) ?
    N6 Li2 N8 3_565 . 89.53(5) ?
    N6 Li2 N8 . 3_565 89.53(5) ?
    N6 Li2 N8 3_565 3_565 90.47(5) ?
    N8 Li2 N8 . 3_565 180.00(3) ?
    C17 N5 C32 . 3_565 122.18(11) ?
    C24 N6 C17 . . 107.97(11) ?
    C24 N6 Li2 . . 125.63(9) ?
    C17 N6 Li2 . . 126.35(9) ?
    C24 N7 C25 . . 122.74(12) ?
    C25 N8 C32 . . 107.97(11) ?
    C25 N8 Li2 . . 125.43(9) ?
    C32 N8 Li2 . . 126.19(9) ?
    N5 C17 N6 . . 127.84(12) ?
    N5 C17 C18 . . 122.04(12) ?
    N6 C17 C18 . . 110.13(11) ?
    C19 C18 C23 . . 121.39(12) ?
    C19 C18 C17 . . 132.72(13) ?
    C23 C18 C17 . . 105.89(11) ?
    C18 C19 C20 . . 117.78(13) ?
    C18 C19 H19 . . 121.1 ?
    C20 C19 H19 . . 121.1 ?
    C19 C20 C21 . . 120.99(13) ?
    C19 C20 H20 . . 119.5 ?
    C21 C20 H20 . . 119.5 ?
    C22 C21 C20 . . 121.20(13) ?
    C22 C21 H21 . . 119.4 ?
    C20 C21 H21 . . 119.4 ?
    C21 C22 C23 . . 117.79(13) ?
    C21 C22 H22 . . 121.1 ?
    C23 C22 H22 . . 121.1 ?
    C22 C23 C18 . . 120.83(12) ?
    C22 C23 C24 . . 133.03(13) ?
    C18 C23 C24 . . 106.13(11) ?
    N7 C24 N6 . . 127.88(12) ?
    N7 C24 C23 . . 122.24(12) ?
    N6 C24 C23 . . 109.88(11) ?
    N7 C25 N8 . . 127.62(12) ?
    N7 C25 C26 . . 122.45(12) ?
    N8 C25 C26 . . 109.93(11) ?
    C27 C26 C31 . . 120.84(12) ?
    C27 C26 C25 . . 132.99(12) ?
    C31 C26 C25 . . 106.09(11) ?
    C28 C27 C26 . . 117.44(13) ?
    C28 C27 H27 . . 121.3 ?
    C26 C27 H27 . . 121.3 ?
    C27 C28 C29 . . 121.79(13) ?
    C27 C28 H28 . . 119.1 ?
    C29 C28 H28 . . 119.1 ?
    C30 C29 C28 . . 120.83(13) ?
    C30 C29 H29 . . 119.6 ?
    C28 C29 H29 . . 119.6 ?
    C29 C30 C31 . . 117.62(13) ?
    C29 C30 H30 . . 121.2 ?
    C31 C30 H30 . . 121.2 ?
    C30 C31 C26 . . 121.48(12) ?
    C30 C31 C32 . . 132.41(13) ?
    C26 C31 C32 . . 106.03(11) ?
    N5 C32 N8 3_565 . 127.75(12) ?
    N5 C32 C31 3_565 . 122.23(12) ?
    N8 C32 C31 . . 109.99(11) ?
    C33 N9 C34 . . 108.36(11) ?
    C33 N9 C36 . . 124.24(11) ?
    C34 N9 C36 . . 127.12(11) ?
    C33 N10 C35 . . 108.33(11) ?
    C33 N10 C46 . . 127.08(11) ?
    C35 N10 C46 . . 124.55(11) ?
    N10 C33 N9 . . 108.73(12) ?
    N10 C33 H33 . . 125.6 ?
    N9 C33 H33 . . 125.6 ?
    C35 C34 N9 . . 107.22(12) ?
    C35 C34 H34 . . 126.4 ?
    N9 C34 H34 . . 126.4 ?
    C34 C35 N10 . . 107.36(12) ?
    C34 C35 H35 . . 126.3 ?
    N10 C35 H35 . . 126.3 ?
    N9 C36 C45 . . 108.13(11) ?
    N9 C36 C41 . . 109.07(11) ?
    C45 C36 C41 . . 109.59(11) ?
    N9 C36 C37 . . 110.33(10) ?
    C45 C36 C37 . . 109.37(11) ?
    C41 C36 C37 . . 110.32(11) ?
    C36 C37 C38 . . 109.00(11) ?
    C36 C37 H37A . . 109.9 ?
    C38 C37 H37A . . 109.9 ?
    C36 C37 H37B . . 109.9 ?
    C38 C37 H37B . . 109.9 ?
    H37A C37 H37B . . 108.3 ?
    C42 C38 C39 . . 109.88(12) ?
    C42 C38 C37 . . 109.06(11) ?
    C39 C38 C37 . . 109.59(11) ?
    C42 C38 H38 . . 109.4 ?
    C39 C38 H38 . . 109.4 ?
    C37 C38 H38 . . 109.4 ?
    C40 C39 C38 . . 109.39(11) ?
    C40 C39 H39A . . 109.8 ?
    C38 C39 H39A . . 109.8 ?
    C40 C39 H39B . . 109.8 ?
    C38 C39 H39B . . 109.8 ?
    H39A C39 H39B . . 108.2 ?
    C39 C40 C44 . . 109.89(12) ?
    C39 C40 C41 . . 109.54(12) ?
    C44 C40 C41 . . 109.21(12) ?
    C39 C40 H40 . . 109.4 ?
    C44 C40 H40 . . 109.4 ?
    C41 C40 H40 . . 109.4 ?
    C36 C41 C40 . . 109.10(11) ?
    C36 C41 H41A . . 109.9 ?
    C40 C41 H41A . . 109.9 ?
    C36 C41 H41B . . 109.9 ?
    C40 C41 H41B . . 109.9 ?
    H41A C41 H41B . . 108.3 ?
    C38 C42 C43 . . 109.65(12) ?
    C38 C42 H42A . . 109.7 ?
    C43 C42 H42A . . 109.7 ?
    C38 C42 H42B . . 109.7 ?
    C43 C42 H42B . . 109.7 ?
    H42A C42 H42B . . 108.2 ?
    C42 C43 C44 . . 109.72(12) ?
    C42 C43 C45 . . 109.12(11) ?
    C44 C43 C45 . . 109.47(12) ?
    C42 C43 H43 . . 109.5 ?
    C44 C43 H43 . . 109.5 ?
    C45 C43 H43 . . 109.5 ?
    C40 C44 C43 . . 109.39(12) ?
    C40 C44 H44A . . 109.8 ?
    C43 C44 H44A . . 109.8 ?
    C40 C44 H44B . . 109.8 ?
    C43 C44 H44B . . 109.8 ?
    H44A C44 H44B . . 108.2 ?
    C36 C45 C43 . . 109.16(11) ?
    C36 C45 H45A . . 109.8 ?
    C43 C45 H45A . . 109.8 ?
    C36 C45 H45B . . 109.8 ?
    C43 C45 H45B . . 109.8 ?
    H45A C45 H45B . . 108.3 ?
    N10 C46 C55 . . 109.00(11) ?
    N10 C46 C47 . . 109.81(10) ?
    C55 C46 C47 . . 110.10(11) ?
    N10 C46 C53 . . 108.16(10) ?
    C55 C46 C53 . . 110.19(11) ?
    C47 C46 C53 . . 109.55(11) ?
    C46 C47 C48 . . 108.73(11) ?
    C46 C47 H47A . . 109.9 ?
    C48 C47 H47A . . 109.9 ?
    C46 C47 H47B . . 109.9 ?
    C48 C47 H47B . . 109.9 ?
    H47A C47 H47B . . 108.3 ?
    C49 C48 C54 . . 109.21(12) ?
    C49 C48 C47 . . 109.43(12) ?
    C54 C48 C47 . . 109.83(11) ?
    C49 C48 H48 . . 109.5 ?
    C54 C48 H48 . . 109.5 ?
    C47 C48 H48 . . 109.5 ?
    C48 C49 C50 . . 109.44(12) ?
    C48 C49 H49A . . 109.8 ?
    C50 C49 H49A . . 109.8 ?
    C48 C49 H49B . . 109.8 ?
    C50 C49 H49B . . 109.8 ?
    H49A C49 H49B . . 108.2 ?
    C51 C50 C49 . . 110.30(13) ?
    C51 C50 C55 . . 109.30(12) ?
    C49 C50 C55 . . 108.73(13) ?
    C51 C50 H50 . . 109.5 ?
    C49 C50 H50 . . 109.5 ?
    C55 C50 H50 . . 109.5 ?
    C50 C51 C52 . . 109.91(12) ?
    C50 C51 H51A . . 109.7 ?
    C52 C51 H51A . . 109.7 ?
    C50 C51 H51B . . 109.7 ?
    C52 C51 H51B . . 109.7 ?
    H51A C51 H51B . . 108.2 ?
    C51 C52 C54 . . 108.96(12) ?
    C51 C52 C53 . . 109.23(12) ?
    C54 C52 C53 . . 109.53(11) ?
    C51 C52 H52 . . 109.7 ?
    C54 C52 H52 . . 109.7 ?
    C53 C52 H52 . . 109.7 ?
    C52 C53 C46 . . 109.16(11) ?
    C52 C53 H53A . . 109.8 ?
    C46 C53 H53A . . 109.8 ?
    C52 C53 H53B . . 109.8 ?
    C46 C53 H53B . . 109.8 ?
    H53A C53 H53B . . 108.3 ?
    C48 C54 C52 . . 110.00(12) ?
    C48 C54 H54A . . 109.7 ?
    C52 C54 H54A . . 109.7 ?
    C48 C54 H54B . . 109.7 ?
    C52 C54 H54B . . 109.7 ?
    H54A C54 H54B . . 108.2 ?
    C46 C55 C50 . . 108.86(12) ?
    C46 C55 H55A . . 109.9 ?
    C50 C55 H55A . . 109.9 ?
    C46 C55 H55B . . 109.9 ?
    C50 C55 H55B . . 109.9 ?
    H55A C55 H55B . . 108.3 ?
    H1A O1 H1B . . 105.0(18) ?
    O2 C56 C57 . 3_566 120.8(4) ?
    O2 C56 C57 . . 120.0(4) ?
    C57 C56 C57 3_566 . 119.1(3) ?
    O2 C56 C56 . 3_566 177.4(5) ?
    C57 C56 C56 3_566 3_566 59.9(3) ?
    C57 C56 C56 . 3_566 59.2(3) ?
    C56 C57 C56 3_566 . 60.9(3) ?
    C56 C57 H57A 3_566 . 156.5(19) ?
    C56 C57 H57A . . 112.2(15) ?
    C56 C57 H57B 3_566 . 76.6(18) ?
    C56 C57 H57B . . 116.3(15) ?
    H57A C57 H57B . . 88(2) ?
    C56 C57 H57C 3_566 . 101.4(18) ?
    C56 C57 H57C . . 115.1(15) ?
    H57A C57 H57C . . 102(3) ?
    H57B C57 H57C . . 118(3) ?
loop_
    _geom_torsion_atom_site_label_1
    _geom_torsion_atom_site_label_2
    _geom_torsion_atom_site_label_3
    _geom_torsion_atom_site_label_4
    _geom_torsion_site_symmetry_1
    _geom_torsion_site_symmetry_2
    _geom_torsion_site_symmetry_3
    _geom_torsion_site_symmetry_4
    _geom_torsion
    _geom_torsion_publ_flag
    N4 Li1 N2 C8 . . . . -0.79(11) ?
    N4 Li1 N2 C8 3_755 . . . 179.21(11) ?
    N4 Li1 N2 C1 . . . . -178.85(10) ?
    N4 Li1 N2 C1 3_755 . . . 1.15(10) ?
    N2 Li1 N4 C9 . . . . 1.91(11) ?
    N2 Li1 N4 C9 3_755 . . . -178.09(11) ?
    N2 Li1 N4 C16 . . . . 176.80(11) ?
    N2 Li1 N4 C16 3_755 . . . -3.20(11) ?
    C16 N1 C1 N2 3_755 . . . 2.2(2) ?
    C16 N1 C1 C2 3_755 . . . -179.29(12) ?
    C8 N2 C1 N1 . . . . 177.65(12) ?
    Li1 N2 C1 N1 . . . . -3.99(19) ?
    C8 N2 C1 C2 . . . . -1.00(14) ?
    Li1 N2 C1 C2 . . . . 177.36(8) ?
    N1 C1 C2 C3 . . . . 5.0(2) ?
    N2 C1 C2 C3 . . . . -176.21(13) ?
    N1 C1 C2 C7 . . . . -177.94(12) ?
    N2 C1 C2 C7 . . . . 0.80(14) ?
    C7 C2 C3 C4 . . . . -0.38(19) ?
    C1 C2 C3 C4 . . . . 176.23(13) ?
    C2 C3 C4 C5 . . . . 0.2(2) ?
    C3 C4 C5 C6 . . . . 0.3(2) ?
    C4 C5 C6 C7 . . . . -0.5(2) ?
    C5 C6 C7 C2 . . . . 0.3(2) ?
    C5 C6 C7 C8 . . . . -175.63(14) ?
    C3 C2 C7 C6 . . . . 0.2(2) ?
    C1 C2 C7 C6 . . . . -177.23(12) ?
    C3 C2 C7 C8 . . . . 177.10(12) ?
    C1 C2 C7 C8 . . . . -0.29(13) ?
    C9 N3 C8 N2 . . . . -2.3(2) ?
    C9 N3 C8 C7 . . . . 176.25(12) ?
    C1 N2 C8 N3 . . . . 179.48(12) ?
    Li1 N2 C8 N3 . . . . 1.15(19) ?
    C1 N2 C8 C7 . . . . 0.81(14) ?
    Li1 N2 C8 C7 . . . . -177.52(8) ?
    C6 C7 C8 N3 . . . . -2.7(2) ?
    C2 C7 C8 N3 . . . . -179.05(12) ?
    C6 C7 C8 N2 . . . . 176.03(14) ?
    C2 C7 C8 N2 . . . . -0.30(14) ?
    C8 N3 C9 N4 . . . . 3.6(2) ?
    C8 N3 C9 C10 . . . . -175.40(12) ?
    C16 N4 C9 N3 . . . . -179.22(12) ?
    Li1 N4 C9 N3 . . . . -3.61(19) ?
    C16 N4 C9 C10 . . . . -0.14(14) ?
    Li1 N4 C9 C10 . . . . 175.46(8) ?
    N3 C9 C10 C11 . . . . -1.2(2) ?
    N4 C9 C10 C11 . . . . 179.65(14) ?
    N3 C9 C10 C15 . . . . 178.30(12) ?
    N4 C9 C10 C15 . . . . -0.82(14) ?
    C15 C10 C11 C12 . . . . -0.87(19) ?
    C9 C10 C11 C12 . . . . 178.61(13) ?
    C10 C11 C12 C13 . . . . 0.1(2) ?
    C11 C12 C13 C14 . . . . 0.4(2) ?
    C12 C13 C14 C15 . . . . -0.2(2) ?
    C13 C14 C15 C10 . . . . -0.6(2) ?
    C13 C14 C15 C16 . . . . 179.63(13) ?
    C11 C10 C15 C14 . . . . 1.1(2) ?
    C9 C10 C15 C14 . . . . -178.49(12) ?
    C11 C10 C15 C16 . . . . -179.02(12) ?
    C9 C10 C15 C16 . . . . 1.36(13) ?
    C9 N4 C16 N1 . . . 3_755 -178.37(13) ?
    Li1 N4 C16 N1 . . . 3_755 5.92(19) ?
    C9 N4 C16 C15 . . . . 1.03(14) ?
    Li1 N4 C16 C15 . . . . -174.68(8) ?
    C14 C15 C16 N1 . . . 3_755 -2.3(2) ?
    C10 C15 C16 N1 . . . 3_755 177.90(12) ?
    C14 C15 C16 N4 . . . . 178.29(14) ?
    C10 C15 C16 N4 . . . . -1.54(14) ?
    N8 Li2 N6 C24 . . . . 0.27(11) ?
    N8 Li2 N6 C24 3_565 . . . -179.73(11) ?
    N8 Li2 N6 C17 . . . . -176.88(11) ?
    N8 Li2 N6 C17 3_565 . . . 3.12(11) ?
    N6 Li2 N8 C25 . . . . -4.10(11) ?
    N6 Li2 N8 C25 3_565 . . . 175.90(11) ?
    N6 Li2 N8 C32 . . . . -175.80(11) ?
    N6 Li2 N8 C32 3_565 . . . 4.20(11) ?
    C32 N5 C17 N6 3_565 . . . 0.5(2) ?
    C32 N5 C17 C18 3_565 . . . -179.08(12) ?
    C24 N6 C17 N5 . . . . -179.52(13) ?
    Li2 N6 C17 N5 . . . . -2.0(2) ?
    C24 N6 C17 C18 . . . . 0.07(15) ?
    Li2 N6 C17 C18 . . . . 177.63(9) ?
    N5 C17 C18 C19 . . . . 0.0(2) ?
    N6 C17 C18 C19 . . . . -179.67(14) ?
    N5 C17 C18 C23 . . . . 179.73(12) ?
    N6 C17 C18 C23 . . . . 0.11(15) ?
    C23 C18 C19 C20 . . . . -0.2(2) ?
    C17 C18 C19 C20 . . . . 179.54(14) ?
    C18 C19 C20 C21 . . . . -0.3(2) ?
    C19 C20 C21 C22 . . . . 0.6(2) ?
    C20 C21 C22 C23 . . . . -0.4(2) ?
    C21 C22 C23 C18 . . . . -0.1(2) ?
    C21 C22 C23 C24 . . . . -179.03(14) ?
    C19 C18 C23 C22 . . . . 0.4(2) ?
    C17 C18 C23 C22 . . . . -179.42(12) ?
    C19 C18 C23 C24 . . . . 179.58(12) ?
    C17 C18 C23 C24 . . . . -0.23(14) ?
    C25 N7 C24 N6 . . . . -1.5(2) ?
    C25 N7 C24 C23 . . . . 178.69(12) ?
    C17 N6 C24 N7 . . . . 179.97(13) ?
    Li2 N6 C24 N7 . . . . 2.4(2) ?
    C17 N6 C24 C23 . . . . -0.22(15) ?
    Li2 N6 C24 C23 . . . . -177.80(9) ?
    C22 C23 C24 N7 . . . . -0.8(2) ?
    C18 C23 C24 N7 . . . . -179.89(12) ?
    C22 C23 C24 N6 . . . . 179.34(14) ?
    C18 C23 C24 N6 . . . . 0.28(15) ?
    C24 N7 C25 N8 . . . . -3.2(2) ?
    C24 N7 C25 C26 . . . . 176.20(12) ?
    C32 N8 C25 N7 . . . . 179.25(13) ?
    Li2 N8 C25 N7 . . . . 6.3(2) ?
    C32 N8 C25 C26 . . . . -0.18(14) ?
    Li2 N8 C25 C26 . . . . -173.14(8) ?
    N7 C25 C26 C27 . . . . -3.0(2) ?
    N8 C25 C26 C27 . . . . 176.45(14) ?
    N7 C25 C26 C31 . . . . -179.63(12) ?
    N8 C25 C26 C31 . . . . -0.17(14) ?
    C31 C26 C27 C28 . . . . 0.03(19) ?
    C25 C26 C27 C28 . . . . -176.19(13) ?
    C26 C27 C28 C29 . . . . -0.5(2) ?
    C27 C28 C29 C30 . . . . 0.8(2) ?
    C28 C29 C30 C31 . . . . -0.5(2) ?
    C29 C30 C31 C26 . . . . 0.0(2) ?
    C29 C30 C31 C32 . . . . 176.01(14) ?
    C27 C26 C31 C30 . . . . 0.24(19) ?
    C25 C26 C31 C30 . . . . 177.36(12) ?
    C27 C26 C31 C32 . . . . -176.71(12) ?
    C25 C26 C31 C32 . . . . 0.41(13) ?
    C25 N8 C32 N5 . . . 3_565 -177.29(13) ?
    Li2 N8 C32 N5 . . . 3_565 -4.40(19) ?
    C25 N8 C32 C31 . . . . 0.45(14) ?
    Li2 N8 C32 C31 . . . . 173.34(8) ?
    C30 C31 C32 N5 . . . 3_565 0.9(2) ?
    C26 C31 C32 N5 . . . 3_565 177.34(12) ?
    C30 C31 C32 N8 . . . . -177.02(14) ?
    C26 C31 C32 N8 . . . . -0.55(14) ?
    C35 N10 C33 N9 . . . . -0.38(16) ?
    C46 N10 C33 N9 . . . . 177.78(12) ?
    C34 N9 C33 N10 . . . . 0.13(16) ?
    C36 N9 C33 N10 . . . . -174.13(12) ?
    C33 N9 C34 C35 . . . . 0.17(17) ?
    C36 N9 C34 C35 . . . . 174.22(13) ?
    N9 C34 C35 N10 . . . . -0.40(17) ?
    C33 N10 C35 C34 . . . . 0.48(17) ?
    C46 N10 C35 C34 . . . . -177.73(13) ?
    C33 N9 C36 C45 . . . . 64.57(16) ?
    C34 N9 C36 C45 . . . . -108.59(15) ?
    C33 N9 C36 C41 . . . . -176.32(13) ?
    C34 N9 C36 C41 . . . . 10.52(19) ?
    C33 N9 C36 C37 . . . . -55.00(17) ?
    C34 N9 C36 C37 . . . . 131.84(14) ?
    N9 C36 C37 C38 . . . . 179.77(11) ?
    C45 C36 C37 C38 . . . . 60.96(14) ?
    C41 C36 C37 C38 . . . . -59.65(14) ?
    C36 C37 C38 C42 . . . . -60.66(14) ?
    C36 C37 C38 C39 . . . . 59.67(14) ?
    C42 C38 C39 C40 . . . . 59.37(15) ?
    C37 C38 C39 C40 . . . . -60.45(15) ?
    C38 C39 C40 C44 . . . . -59.55(15) ?
    C38 C39 C40 C41 . . . . 60.44(15) ?
    N9 C36 C41 C40 . . . . -178.95(11) ?
    C45 C36 C41 C40 . . . . -60.75(15) ?
    C37 C36 C41 C40 . . . . 59.72(15) ?
    C39 C40 C41 C36 . . . . -59.79(15) ?
    C44 C40 C41 C36 . . . . 60.61(15) ?
    C39 C38 C42 C43 . . . . -59.47(15) ?
    C37 C38 C42 C43 . . . . 60.67(14) ?
    C38 C42 C43 C44 . . . . 59.57(15) ?
    C38 C42 C43 C45 . . . . -60.37(15) ?
    C39 C40 C44 C43 . . . . 59.74(15) ?
    C41 C40 C44 C43 . . . . -60.45(16) ?
    C42 C43 C44 C40 . . . . -59.58(16) ?
    C45 C43 C44 C40 . . . . 60.15(16) ?
    N9 C36 C45 C43 . . . . 179.11(11) ?
    C41 C36 C45 C43 . . . . 60.33(15) ?
    C37 C36 C45 C43 . . . . -60.72(14) ?
    C42 C43 C45 C36 . . . . 60.18(15) ?
    C44 C43 C45 C36 . . . . -59.92(15) ?
    C33 N10 C46 C55 . . . . 120.09(15) ?
    C35 N10 C46 C55 . . . . -62.03(17) ?
    C33 N10 C46 C47 . . . . -0.60(19) ?
    C35 N10 C46 C47 . . . . 177.28(13) ?
    C33 N10 C46 C53 . . . . -120.10(14) ?
    C35 N10 C46 C53 . . . . 57.77(17) ?
    N10 C46 C47 C48 . . . . -179.67(11) ?
    C55 C46 C47 C48 . . . . 60.31(15) ?
    C53 C46 C47 C48 . . . . -61.02(14) ?
    C46 C47 C48 C49 . . . . -59.97(15) ?
    C46 C47 C48 C54 . . . . 59.90(15) ?
    C54 C48 C49 C50 . . . . -59.32(16) ?
    C47 C48 C49 C50 . . . . 60.93(16) ?
    C48 C49 C50 C51 . . . . 58.81(16) ?
    C48 C49 C50 C55 . . . . -61.02(16) ?
    C49 C50 C51 C52 . . . . -58.90(15) ?
    C55 C50 C51 C52 . . . . 60.58(15) ?
    C50 C51 C52 C54 . . . . 59.22(15) ?
    C50 C51 C52 C53 . . . . -60.39(15) ?
    C51 C52 C53 C46 . . . . 59.54(15) ?
    C54 C52 C53 C46 . . . . -59.72(15) ?
    N10 C46 C53 C52 . . . . -179.12(11) ?
    C55 C46 C53 C52 . . . . -60.06(14) ?
    C47 C46 C53 C52 . . . . 61.21(14) ?
    C49 C48 C54 C52 . . . . 60.81(15) ?
    C47 C48 C54 C52 . . . . -59.20(15) ?
    C51 C52 C54 C48 . . . . -60.47(15) ?
    C53 C52 C54 C48 . . . . 58.95(16) ?
    N10 C46 C55 C50 . . . . 178.57(11) ?
    C47 C46 C55 C50 . . . . -60.91(15) ?
    C53 C46 C55 C50 . . . . 60.03(15) ?
    C51 C50 C55 C46 . . . . -59.87(16) ?
    C49 C50 C55 C46 . . . . 60.58(16) ?
    O2 C56 C57 C56 . . . 3_566 177.2(5) ?
    C57 C56 C57 C56 3_566 . . 3_566 0.0000(10)
                                             ?
loop_
    _geom_hbond_atom_site_label_D
    _geom_hbond_atom_site_label_H
    _geom_hbond_atom_site_label_A
    _geom_hbond_site_symmetry_A
    _geom_hbond_distance_DH
    _geom_hbond_distance_HA
    _geom_hbond_distance_DA
    _geom_hbond_angle_DHA
    O1 H1A N6 . 0.861(18) 2.405(17) 3.1618(17) 147.1(18)
    O1 H1B N3 3_665 0.889(18) 2.025(19) 2.8911(17) 164.3(16)
    C33 H33 O1 . 0.95 2.18 3.127(2) 171
    C37 H37A O1 . 0.99 2.52 3.493(2) 166
data_New_Global_Publ_Block
_journal_date_recd_electronic     2008-11-24
_journal_date_accepted     2008-12-05
_journal_name_full     'Acta Crystallographica, Section E'
_journal_year     2009
_journal_volume     65
_journal_issue      1
_journal_page_first     m72
_journal_page_last     m72
_journal_paper_category     QM
_journal_coeditor_code     SJ2558
_publ_contact_author_name     'David A Grossie'
_publ_contact_author_address
;
Department of Chemistry
Wright State University
3640 Colonel Glenn Hwy.
Dayton Ohio 45435
USA
;
_publ_contact_author_email     david.grossie@wright.edu
_publ_contact_author_fax     9377752717
_publ_contact_author_phone     9377752210
_publ_section_title
;
1,3-Di-1-adamantylimidazolium (phthalocyaninato)lithium(I) acetone hemisolvate
monohydrate
;
loop_
    _publ_author_name
    _publ_author_footnote
    _publ_author_address
    'Grossie, David A' .
;
Department of Chemistry
Wright State University
3640 Colonel Glenn Hwy.
Dayton Ohio 45435
USA
;
    'Feld, William A.' .
;
Department of Chemistry
Wright State University
3640 Colonel Glenn Hwy.
Dayton Ohio 45435
USA
;
    'Kelley, John' .
;
Department of Chemistry
Wright State University
3640 Colonel Glenn Hwy.
Dayton Ohio 45435
USA
;
_publ_section_synopsis     .
