# Supplementary material for: 1,3-Di-1-adamantylimidazolium (phthalocyaninato)lithium(I) acetone hemisolvate monohydrate
Source: Acta Crystallogr Sect E Struct Rep Online. 2008 Dec 17;65(Pt 1):m72. doi: 10.1107/S1600536808041135 (PMC2967910; doi:10.1107/S1600536808041135)
Supplement: Supplementary file 2 [file e-65-00m72-Isup2.hkl]

# 
# h,k,l, Fc-squared, Fo-squared, sigma(Fo-squared) and status flag 
# 
data_I
_shelx_title ' 08dg21a_0m in P2(1)/n' 
_shelx_refln_list_code          4 
_shelx_F_calc_maximum      490.15 
_exptl_crystal_F_000      1912.00 
_reflns_d_resolution_high  0.6761 
 
loop_ 
 _symmetry_equiv_pos_as_xyz 
 'x, y, z' 
 '-x+1/2, y+1/2, -z+1/2' 
 '-x, -y, -z' 
 'x-1/2, -y-1/2, z-1/2' 
 
_cell_length_a    15.7989 
_cell_length_b    17.1646 
_cell_length_c    17.8309 
_cell_angle_alpha  90.000 
_cell_angle_beta  108.374 
_cell_angle_gamma  90.000 
 
_shelx_F_squared_multiplier     1.000 
 
loop_ 
 _refln_index_h 
 _refln_index_k 
 _refln_index_l 
 _refln_F_squared_calc 
 _refln_F_squared_meas 
 _refln_F_squared_sigma 
 _refln_observed_status 
   2   0   0       62.36       47.97      9.33 o 
   4   0   0     2003.63     1777.68     23.93 o 
   6   0   0      169.18      215.63     10.45 o 
   8   0   0     4135.20     4371.44     51.69 o 
  10   0   0      482.42      432.46     17.58 o 
  12   0   0       77.45       61.23     15.85 o 
  14   0   0      834.39      833.67     38.48 o 
  16   0   0      162.86      185.48     25.57 o 
  18   0   0      354.81      396.88     35.19 o 
  20   0   0      144.20      141.48     30.65 o 
   1   1   0       16.81        2.53      2.63 o 
   2   1   0     1233.84     1160.69     10.40 o 
   3   1   0      863.67      961.23     11.33 o 
   4   1   0      466.88      464.42     10.13 o 
   5   1   0       26.02       53.92      4.65 o 
   6   1   0      291.96      227.83      7.88 o 
   7   1   0     2785.43     2853.63     27.21 o 
   8   1   0      443.27      520.26     12.63 o 
   9   1   0     1500.24     1519.98     21.75 o 
  10   1   0      825.53      870.46     17.43 o 
  11   1   0     3107.95     3054.33     34.55 o 
  12   1   0       13.43       28.63     10.62 o 
  13   1   0      389.51      353.24     18.85 o 
  14   1   0       32.62       24.22     11.17 o 
  15   1   0      510.28      485.80     23.14 o 
  16   1   0      405.74      375.77     29.73 o 
  17   1   0        2.09       -3.44     11.48 o 
  18   1   0       69.02       74.46     15.58 o 
  19   1   0       14.32       13.72     14.35 o 
  20   1   0        7.66       18.98     15.33 o 
  21   1   0       38.76       45.71     21.14 o 
   0   2   0    10804.30     9346.46    101.51 o 
   1   2   0       18.08       -2.39      2.39 o 
   2   2   0    12686.70    12213.04     54.69 o 
   3   2   0     4057.62     4013.95     25.72 o 
   4   2   0     2012.14     1669.35     16.90 o 
   5   2   0     2735.02     2493.41     22.46 o 
   6   2   0      766.93      792.92     13.69 o 
   7   2   0       92.12      116.46      6.66 o 
   8   2   0     1801.36     2004.15     24.22 o 
   9   2   0      223.06      273.21     13.33 o 
  10   2   0      818.63      863.03     17.46 o 
  11   2   0        1.90       10.14      3.06 o 
  12   2   0    11943.19    11015.64     82.79 o 
  13   2   0      739.88      676.51     24.19 o 
  14   2   0        8.72       -7.90      9.48 o 
  15   2   0      261.67      237.60     18.36 o 
  16   2   0       60.86       73.94     14.02 o 
  17   2   0      560.66      542.48     26.56 o 
  18   2   0       44.62       51.85     14.54 o 
  19   2   0      304.11      304.88     24.42 o 
  20   2   0      512.95      593.02     40.43 o 
  21   2   0       16.80       20.20     20.76 o 
  22   2   0      170.18      235.33     50.70 o 
   1   3   0    57693.84    57542.89    673.85 o 
   2   3   0      313.68      278.43      7.92 o 
   3   3   0      494.15      476.94      9.35 o 
   4   3   0      708.37      722.10     11.77 o 
   5   3   0     1823.20     1819.50     19.64 o 
   6   3   0     1473.02     1499.07     18.97 o 
   7   3   0      638.48      715.18     19.74 o 
   8   3   0     4440.79     4552.55     38.60 o 
   9   3   0       13.15       20.75      3.83 o 
  10   3   0        4.71       12.10      3.93 o 
  11   3   0      325.02      351.42     12.17 o 
  12   3   0       32.19       36.28      4.65 o 
  13   3   0      164.46      161.15     14.98 o 
  14   3   0      582.91      540.20     23.35 o 
  15   3   0       59.60       47.35     12.65 o 
  16   3   0        2.41        1.57     11.26 o 
  17   3   0       31.88       29.61     13.18 o 
  18   3   0      170.08      183.98     19.49 o 
  19   3   0      207.95      244.11     22.97 o 
  20   3   0        0.09       -2.87     18.04 o 
  21   3   0       16.56       28.41     20.98 o 
   0   4   0   240251.27   238627.50   2859.60 o 
   1   4   0    46256.24    47066.43    247.41 o 
   2   4   0    25513.63    25224.75    161.59 o 
   3   4   0     1528.97     1690.62     16.93 o 
   4   4   0      747.04      691.73     11.87 o 
   5   4   0      760.91      794.46     13.58 o 
   6   4   0     1355.11     1401.52     19.00 o 
   7   4   0      137.71      179.65      8.34 o 
   8   4   0       93.39      122.93      7.68 o 
   9   4   0       28.55       20.86      6.26 o 
  10   4   0     1424.72     1588.26     24.58 o 
  11   4   0       37.03       19.48      3.29 o 
  12   4   0        5.41        4.33      4.60 o 
  13   4   0     1999.64     1926.52     38.04 o 
  14   4   0      184.48      160.85     15.83 o 
  15   4   0       11.84        8.33     11.47 o 
  16   4   0      576.03      608.11     27.20 o 
  17   4   0        5.65        9.17     11.88 o 
  18   4   0       69.69       54.43     23.03 o 
  19   4   0     1063.30     1158.67     39.19 o 
  20   4   0        4.80       16.01     18.34 o 
  21   4   0       37.15       24.18     21.18 o 
   1   5   0    19956.37    20400.42    222.54 o 
   2   5   0     3949.02     3960.24     27.05 o 
   3   5   0     2660.64     2688.01     22.63 o 
   4   5   0      735.87      700.97     13.01 o 
   5   5   0      884.24      866.33     14.69 o 
   6   5   0      956.26      944.68     16.22 o 
   7   5   0     9534.47     9783.15     61.29 o 
   8   5   0        9.16        6.85      4.74 o 
   9   5   0        9.32       10.08      4.21 o 
  10   5   0      568.27      600.49     16.02 o 
  11   5   0     2439.88     2331.66     31.74 o 
  12   5   0        2.02        9.85      4.87 o 
  13   5   0     2256.59     2216.38     41.22 o 
  14   5   0       17.30       14.79     11.01 o 
  15   5   0      345.00      331.37     20.87 o 
  16   5   0       31.27       35.33     13.07 o 
  17   5   0      547.51      566.07     30.12 o 
  18   5   0      108.80      103.23     17.54 o 
  19   5   0       48.85       69.90     20.16 o 
  20   5   0      314.96      368.59     33.40 o 
  21   5   0       63.28       39.78     28.28 o 
   0   6   0    60902.98    65825.20    512.73 o 
   1   6   0    58704.56    60569.79    240.00 o 
   2   6   0     2325.53     2229.04     19.93 o 
   3   6   0      105.90      134.47      7.96 o 
   4   6   0      104.92       91.88      6.15 o 
   5   6   0        0.06        3.01      3.94 o 
   6   6   0     1696.81     1796.53     22.74 o 
   7   6   0     2837.19     3058.33     33.63 o 
   8   6   0      441.00      501.21     13.99 o 
   9   6   0     2245.78     2458.50     30.72 o 
  10   6   0       49.93       63.50      8.72 o 
  11   6   0     1321.74     1282.67     24.06 o 
  12   6   0     3817.07     3566.58     45.68 o 
  13   6   0      456.87      475.31     21.74 o 
  14   6   0       52.55       56.90     13.25 o 
  15   6   0      138.04      162.54     17.24 o 
  16   6   0      196.21      224.35     19.59 o 
  17   6   0      400.63      403.31     24.52 o 
  18   6   0        0.02       -6.36     12.30 o 
  19   6   0       32.56       -3.91     17.80 o 
  20   6   0        5.28       11.33     19.55 o 
  21   6   0        2.09       47.16     40.86 o 
   1   7   0    16650.09    17808.84    118.13 o 
   2   7   0       71.42       71.90      6.84 o 
   3   7   0      724.12      816.62     13.46 o 
   4   7   0       25.00       24.81      5.33 o 
   5   7   0     3028.96     3171.04     29.83 o 
   6   7   0       38.60       38.46      5.86 o 
   7   7   0        7.10       16.72      5.09 o 
   8   7   0     4293.24     4319.75     40.74 o 
   9   7   0        4.14       12.22      4.29 o 
  10   7   0      531.28      611.44     16.81 o 
  11   7   0     1711.61     1824.98     29.17 o 
  12   7   0      145.66      105.87     11.06 o 
  13   7   0      350.18      318.84     18.98 o 
  14   7   0      157.40      146.09     16.18 o 
  15   7   0      402.45      393.73     22.36 o 
  16   7   0       40.51       19.18     12.38 o 
  17   7   0       70.40       74.62     15.33 o 
  18   7   0      225.02      220.63     30.06 o 
  19   7   0      364.60      433.46     43.02 o 
  20   7   0       44.18       74.56     28.58 o 
  21   7   0       20.95       28.67     38.79 o 
   0   8   0      805.49     1026.12     20.69 o 
   1   8   0    19130.73    20157.63    153.32 o 
   2   8   0     8101.85     8704.50     67.83 o 
   3   8   0     8965.15     9590.32     59.65 o 
   4   8   0      121.54      111.81      7.31 o 
   5   8   0     2027.87     2269.19     27.92 o 
   6   8   0      594.53      579.95     14.02 o 
   7   8   0      138.05      177.58      9.52 o 
   8   8   0       67.79      104.25      8.37 o 
   9   8   0      409.95      450.76     14.77 o 
  10   8   0      291.70      290.49     12.53 o 
  11   8   0      376.51      332.63     13.38 o 
  12   8   0     2659.92     2586.96     39.93 o 
  13   8   0     1799.01     1773.57     37.74 o 
  14   8   0       90.56      102.93     14.86 o 
  15   8   0       45.21       52.37     13.83 o 
  16   8   0      270.95      265.02     20.99 o 
  17   8   0       70.38       55.82     44.89 o 
  18   8   0       23.63        4.64     20.85 o 
  19   8   0        6.67       -9.22     21.52 o 
  20   8   0       11.23       -7.67     33.52 o 
   1   9   0     2390.36     2557.61     24.05 o 
   2   9   0     4677.96     5132.80     45.65 o 
   3   9   0     3495.18     3706.66     34.49 o 
   4   9   0       23.31       13.10      4.72 o 
   5   9   0      518.27      570.46     13.71 o 
   6   9   0     1102.48     1131.29     27.49 o 
   7   9   0     1023.91     1029.66     19.58 o 
   8   9   0        0.05        0.68      4.37 o 
   9   9   0       99.61      126.86     10.91 o 
  10   9   0      817.85      811.89     20.18 o 
  11   9   0       17.38       34.02      7.38 o 
  12   9   0       15.31       17.51      6.23 o 
  13   9   0      752.94      735.48     26.43 o 
  14   9   0      307.99      302.91     24.24 o 
  15   9   0      166.74      154.49     20.41 o 
  16   9   0      695.24      745.21     45.94 o 
  17   9   0       38.64       36.11     22.94 o 
  18   9   0      195.14      229.70     34.95 o 
  19   9   0        1.34       -8.39     24.75 o 
  20   9   0       17.58       36.87     31.74 o 
   0  10   0     3891.18     4179.66     46.48 o 
   1  10   0    20908.66    22410.67    166.22 o 
   2  10   0     6516.35     6780.68     55.94 o 
   3  10   0     1401.78     1407.35     21.91 o 
   4  10   0        0.09        0.12      4.31 o 
   5  10   0       48.55       70.38      6.86 o 
   6  10   0      223.47      218.17     10.27 o 
   7  10   0      442.50      538.48     16.49 o 
   8  10   0      212.89      221.64     11.73 o 
   9  10   0     2129.69     2130.69     31.11 o 
  10  10   0     1083.87     1060.45     27.02 o 
  11  10   0      989.26      993.86     26.53 o 
  12  10   0      302.18      321.57     18.97 o 
  13  10   0       38.07       32.25     14.65 o 
  14  10   0        1.67      -14.11     16.00 o 
  15  10   0     1167.57     1155.10     41.13 o 
  16  10   0       12.64       16.67     19.28 o 
  17  10   0      196.81      250.67     33.91 o 
  18  10   0       18.42       25.46     23.45 o 
  19  10   0      112.83      137.18     48.28 o 
   1  11   0     1407.21     1505.76     22.43 o 
   2  11   0     2138.33     2073.70     30.18 o 
   3  11   0       96.72       88.35      6.63 o 
   4  11   0      425.72      451.31     16.38 o 
   5  11   0      177.32      182.53     12.37 o 
   6  11   0       24.12       33.57      8.27 o 
   7  11   0      271.86      292.97     15.32 o 
   8  11   0      948.65      930.41     25.02 o 
   9  11   0     1166.71     1157.23     31.49 o 
  10  11   0       32.84       31.26      7.64 o 
  11  11   0     1481.69     1434.26     32.32 o 
  12  11   0      256.52      267.50     17.51 o 
  13  11   0       21.32       20.44     14.25 o 
  14  11   0      157.18      167.08     21.03 o 
  15  11   0       80.86       96.56     19.41 o 
  16  11   0        5.32      -11.83     25.85 o 
  17  11   0      274.36      259.50     35.98 o 
  18  11   0       18.73       55.47     25.66 o 
  19  11   0      142.57      164.81     53.24 o 
   0  12   0        4.70      101.73      9.50 o 
   1  12   0    10956.37    11698.69    111.62 o 
   2  12   0     2737.84     2812.62     41.89 o 
   3  12   0       50.55       50.40      8.34 o 
   4  12   0      363.25      364.60     15.81 o 
   5  12   0      133.96      122.20     11.19 o 
   6  12   0      421.05      472.80     19.12 o 
   7  12   0      590.11      589.01     20.79 o 
   8  12   0     1053.59     1048.42     27.27 o 
   9  12   0      651.03      712.64     22.99 o 
  10  12   0       12.07       19.04      8.66 o 
  11  12   0      639.55      593.29     24.78 o 
  12  12   0       21.33       25.36      8.00 o 
  13  12   0      157.17      183.99     20.87 o 
  14  12   0     1436.43     1413.94     44.69 o 
  15  12   0       11.65        4.93     18.74 o 
  16  12   0       65.60       74.02     35.33 o 
  17  12   0        0.72      -27.24     30.89 o 
  18  12   0        2.57        2.96     40.20 o 
  19  12   0      165.58      142.94     50.73 o 
   1  13   0       55.14      104.27     13.01 o 
   2  13   0      153.72      233.23     13.08 o 
   3  13   0      162.10      143.19     11.49 o 
   4  13   0        4.38        4.15      8.35 o 
   5  13   0      975.00      940.80     24.76 o 
   6  13   0      519.90      538.99     20.17 o 
   7  13   0      674.76      616.50     21.72 o 
   8  13   0      241.89      249.61     16.26 o 
   9  13   0     1139.19     1109.58     29.16 o 
  10  13   0      902.77      858.14     26.43 o 
  11  13   0      529.76      459.64     20.05 o 
  12  13   0      559.42      554.20     26.23 o 
  13  13   0       62.79       34.28     19.08 o 
  14  13   0      348.11      385.43     51.50 o 
  15  13   0        3.37      -20.40     25.74 o 
  16  13   0      236.01      260.04     52.99 o 
  17  13   0      226.14      210.36     56.18 o 
  18  13   0       13.64      -22.13     30.53 o 
   0  14   0        7.40       57.93     17.88 o 
   1  14   0     7912.96     7763.42     85.89 o 
   2  14   0     4243.87     4081.76     60.68 o 
   3  14   0       17.66       22.86     11.36 o 
   4  14   0      110.71      121.32     11.75 o 
   5  14   0      942.11      967.90     25.55 o 
   6  14   0     1069.98     1112.43     27.70 o 
   7  14   0      124.63      132.01     12.60 o 
   8  14   0      552.76      551.55     29.46 o 
   9  14   0      349.11      335.37     18.07 o 
  10  14   0        0.04        0.68      5.85 o 
  11  14   0      469.25      465.35     32.15 o 
  12  14   0      107.96      117.02     13.54 o 
  13  14   0      135.66      142.02     25.17 o 
  14  14   0       55.77       87.68     25.05 o 
  15  14   0      191.86      173.77     29.55 o 
  16  14   0       31.32       20.70     25.31 o 
  17  14   0      122.03      150.42     31.80 o 
  18  14   0       14.72       -4.34     34.58 o 
   1  15   0        2.27       37.75     11.69 o 
   2  15   0     1441.13     1456.95     44.86 o 
   3  15   0       43.60       35.11     11.13 o 
   4  15   0      288.37      324.18     21.22 o 
   5  15   0      164.49      166.25     16.83 o 
   6  15   0      385.12      409.25     22.72 o 
   7  15   0       84.28       52.95      9.59 o 
   8  15   0      939.98      845.74     26.41 o 
   9  15   0      406.38      408.91     19.55 o 
  10  15   0     1813.39     1740.19     38.39 o 
  11  15   0      278.11      283.94     20.15 o 
  12  15   0        5.29       -2.15      8.55 o 
  13  15   0      205.64      187.62     29.39 o 
  14  15   0      204.89      299.16     34.65 o 
  15  15   0       23.44       10.70     21.72 o 
  16  15   0      116.87      172.19     33.49 o 
  17  15   0       36.96       59.50     22.99 o 
   0  16   0     3249.22     3026.02     78.46 o 
   1  16   0     2328.42     2324.46     48.95 o 
   2  16   0      775.33      870.49     31.06 o 
   3  16   0      591.68      602.12     26.76 o 
   4  16   0      122.23      107.07     15.16 o 
   5  16   0       57.13       36.62     10.65 o 
   6  16   0      343.13      346.03     22.81 o 
   7  16   0       70.37       50.72     12.08 o 
   8  16   0      204.70      216.88     18.72 o 
   9  16   0      672.81      686.28     28.54 o 
  10  16   0      269.60      268.83     18.09 o 
  11  16   0       19.63       -4.56     11.41 o 
  12  16   0        0.92       25.50     10.00 o 
  13  16   0       30.54       40.67     20.33 o 
  14  16   0       45.40       63.14     24.08 o 
  15  16   0        0.68        4.99     21.52 o 
  16  16   0      271.33      280.12     37.17 o 
  17  16   0       13.12       19.83     35.94 o 
   1  17   0     1042.83     1034.52     34.31 o 
   2  17   0     1117.97     1147.11     36.40 o 
   3  17   0      213.39      257.58     20.98 o 
   4  17   0      199.94      195.79     19.96 o 
   5  17   0      966.35      967.68     33.84 o 
   6  17   0      537.02      562.66     26.12 o 
   7  17   0       27.53       25.48      7.25 o 
   8  17   0       40.31       38.23      8.57 o 
   9  17   0      621.96      713.36     54.82 o 
  10  17   0      920.95      963.61     34.14 o 
  11  17   0       60.83       82.52     14.42 o 
  12  17   0      132.95      106.97     12.05 o 
  13  17   0      700.13      746.95     68.43 o 
  14  17   0      261.47      264.67     50.33 o 
  15  17   0      182.89      154.53     43.18 o 
   0  18   0     1017.91      951.75     90.25 o 
   1  18   0      207.90      233.24     20.49 o 
   2  18   0     1378.18     1308.76     39.75 o 
   3  18   0      151.37      145.26     17.43 o 
   4  18   0       52.40       65.01     12.22 o 
   5  18   0       87.25       76.77     12.67 o 
   6  18   0      165.62      177.53     17.79 o 
   7  18   0       62.15       47.47     11.42 o 
   8  18   0       69.88       76.61     10.87 o 
   9  18   0       34.98       18.88      7.27 o 
  10  18   0       31.87       41.33      9.36 o 
  11  18   0      158.63      117.88     36.46 o 
  12  18   0      138.56      121.00     26.42 o 
  13  18   0       24.82       54.28     31.72 o 
  14  18   0       30.18       31.75     29.98 o 
   1  19   0       48.61       63.68     15.62 o 
   2  19   0     1169.72     1236.71     39.74 o 
   3  19   0      383.07      340.95     25.52 o 
   4  19   0      315.77      290.02     22.45 o 
   5  19   0        1.01       17.57      8.33 o 
   6  19   0       27.56        6.86      8.13 o 
   7  19   0        0.74       -6.93      7.03 o 
   8  19   0        5.85        9.54      9.42 o 
   9  19   0      808.96      923.48     46.47 o 
  10  19   0       10.29        0.04      9.99 o 
  11  19   0      358.52      316.48     37.68 o 
  12  19   0      185.82      223.72     17.05 o 
  13  19   0      119.76      106.75     35.52 o 
   0  20   0     1724.04     1704.67     66.22 o 
   1  20   0       95.79      110.53     14.43 o 
   2  20   0     2147.15     2140.93     52.92 o 
   3  20   0      106.72       97.44     13.62 o 
   4  20   0        4.59       24.05     10.56 o 
   5  20   0       33.98       44.08      9.28 o 
   6  20   0       14.79       20.53      7.66 o 
   7  20   0        6.53       20.30     15.21 o 
   8  20   0      277.91      314.09     28.14 o 
   9  20   0      212.23      220.29     16.03 o 
  10  20   0       23.25        0.57     23.05 o 
  11  20   0       46.52       69.73     13.55 o 
  12  20   0        6.43       29.37     14.24 o 
   1  21   0        5.13       -3.86     11.11 o 
   2  21   0      176.35      189.31     19.07 o 
   3  21   0      525.40      501.75     28.41 o 
   4  21   0       49.46       35.39      9.31 o 
   5  21   0       98.46       56.69      9.26 o 
   6  21   0        5.26       -7.53     16.95 o 
   7  21   0       97.50       75.06     22.67 o 
   8  21   0       30.07       63.60     10.66 o 
   9  21   0      471.61      503.22     39.59 o 
  10  21   0     1700.58     1753.20     72.93 o 
  11  21   0      403.88      411.58     46.43 o 
  12  21   0        0.55      -13.37     17.33 o 
   0  22   0     1075.81     1042.31     90.02 o 
   1  22   0        0.17       19.44      8.58 o 
   2  22   0       32.58       32.20     11.59 o 
   3  22   0      153.55      107.16     12.98 o 
   4  22   0       77.21       59.49      9.73 o 
   5  22   0        0.18       -1.80     10.38 o 
   6  22   0       57.23       48.75     10.41 o 
   7  22   0       10.71       32.77      9.80 o 
   8  22   0       60.09       84.40     14.46 o 
   9  22   0        6.44       11.21     15.49 o 
  10  22   0       53.94       73.90     15.99 o 
  11  22   0      125.64       39.13     18.03 o 
   1  23   0      229.24      263.05     24.01 o 
   2  23   0     1009.69     1078.66     41.18 o 
   3  23   0      127.80      106.81     13.06 o 
   4  23   0      188.25      204.02     20.56 o 
   5  23   0      166.71      144.82     13.25 o 
   6  23   0      302.64      264.09     57.12 o 
   7  23   0       28.31       37.95     14.98 o 
   8  23   0        5.17      -10.41     10.41 o 
   9  23   0       54.31       24.39     17.47 o 
   0  24   0        7.94      -12.31     12.37 o 
   1  24   0      139.58      135.61     25.22 o 
   2  24   0      954.15      981.97     53.54 o 
   3  24   0      278.46      234.69     17.63 o 
   4  24   0        0.28        4.37     10.11 o 
   5  24   0       89.74       91.55     17.37 o 
   6  24   0      221.16      146.29     16.66 o 
   1  25   0       92.58       92.13     38.36 o 
   2  25   0      142.00      216.51     61.01 o 
 -21   0   1        0.00      -30.85     30.85 o 
 -19   0   1      196.41      173.63     28.93 o 
 -17   0   1     1020.94     1054.63     48.28 o 
 -15   0   1      307.62      397.23     30.27 o 
 -13   0   1     1312.93     1192.84     42.08 o 
 -11   0   1      285.63      270.98     16.76 o 
  -9   0   1     1422.01     1396.76     29.65 o 
  -7   0   1     4676.70     4673.96     50.66 o 
  -5   0   1      104.11      127.27      8.59 o 
  -3   0   1    10062.11    10167.11    107.03 o 
   1   0   1        5.67       -5.67      5.67 o 
   3   0   1    43097.29    42923.04    243.98 o 
   5   0   1       27.84       35.52      9.28 o 
   7   0   1     3535.63     3511.33     61.58 o 
   9   0   1     1532.99     1711.28     32.13 o 
  11   0   1      244.02      230.32     21.20 o 
  13   0   1     3637.24     3413.33     71.29 o 
  15   0   1      131.37      176.58     24.51 o 
  17   0   1      249.38      291.81     31.61 o 
  19   0   1        3.83        0.91     18.52 o 
  21   0   1      153.39      186.00     49.95 o 
 -22   1   1       52.85        9.72     37.54 o 
 -21   1   1      233.59      251.05     29.80 o 
 -20   1   1        0.58       -5.81     14.53 o 
 -19   1   1       53.08       85.75     16.65 o 
 -18   1   1      138.40      168.27     18.63 o 
 -17   1   1     1978.89     1973.37     44.43 o 
 -16   1   1      924.49      873.84     29.95 o 
 -15   1   1        3.26       21.31     11.09 o 
 -14   1   1       47.73       40.78     11.53 o 
 -13   1   1       71.22       52.55     11.57 o 
 -12   1   1       41.44       48.16      6.26 o 
 -11   1   1      917.11     1010.71     19.85 o 
 -10   1   1     3414.87     3582.42     36.24 o 
  -9   1   1     1075.93     1181.63     19.51 o 
  -8   1   1      755.37      800.86     15.38 o 
  -7   1   1        1.14        5.28      3.38 o 
  -6   1   1      179.98      219.40      7.71 o 
  -5   1   1      397.92      346.69      8.86 o 
  -4   1   1      143.26      175.73      6.91 o 
  -3   1   1      360.19      367.07      7.57 o 
  -2   1   1     1477.09     1516.05     11.67 o 
  -1   1   1     1114.14     1020.78     21.94 o 
   0   1   1     1636.54     1333.59     30.46 o 
   1   1   1      194.31      189.44      4.69 o 
   2   1   1    20268.12    20336.03    105.91 o 
   3   1   1    24819.41    24502.26    102.89 o 
   4   1   1      252.01      234.28      6.94 o 
   5   1   1      267.46      344.11      8.37 o 
   6   1   1      172.43      153.07      6.13 o 
   7   1   1      431.86      452.89     10.67 o 
   8   1   1     1067.34     1038.54     16.83 o 
   9   1   1     1699.23     1567.67     21.85 o 
  10   1   1      917.62     1037.59     18.40 o 
  11   1   1     1187.20     1136.11     22.97 o 
  12   1   1     2047.35     1858.79     36.08 o 
  13   1   1        0.01       -2.97      9.72 o 
  14   1   1       77.24       97.70     13.83 o 
  15   1   1      323.70      282.64     20.01 o 
  16   1   1      559.19      560.48     25.87 o 
  17   1   1        0.36       18.08     12.66 o 
  18   1   1        0.18       17.38     13.25 o 
  19   1   1      283.37      299.07     24.75 o 
  20   1   1      211.31      264.25     25.30 o 
  21   1   1       48.46       45.54     19.62 o 
 -22   2   1       89.12       60.37     42.74 o 
 -21   2   1       31.21       23.44     34.83 o 
 -20   2   1        0.40       -7.72     17.57 o 
 -19   2   1      228.72      239.58     22.56 o 
 -18   2   1      564.02      588.48     32.70 o 
 -17   2   1       44.62       70.26     14.75 o 
 -16   2   1       23.25       30.56     12.58 o 
 -15   2   1      152.98      137.91     15.93 o 
 -14   2   1     1115.15      998.71     28.82 o 
 -13   2   1     1457.85     1217.02     30.06 o 
 -12   2   1      164.59      134.03      8.68 o 
 -11   2   1      696.36      631.63     16.12 o 
 -10   2   1     2635.03     2618.32     30.84 o 
  -9   2   1       21.67       28.48      4.87 o 
  -8   2   1      261.66      278.32     11.71 o 
  -7   2   1      937.24     1089.35     16.80 o 
  -6   2   1      306.40      381.32      9.95 o 
  -5   2   1      758.38      737.58     12.31 o 
  -4   2   1     1089.95     1031.87     13.23 o 
  -3   2   1     3355.26     3365.49     22.54 o 
  -2   2   1    13746.74    13600.01     73.02 o 
  -1   2   1     3723.19     3981.14     32.92 o 
   0   2   1     4044.11     3620.05     39.98 o 
   1   2   1    27536.57    26830.40    238.15 o 
   2   2   1     1478.67     1344.06     13.03 o 
   3   2   1     3106.52     2976.76     21.92 o 
   4   2   1      523.83      440.13      9.30 o 
   5   2   1      570.48      706.79     11.94 o 
   6   2   1     1281.04     1279.15     17.03 o 
   7   2   1      308.70      340.09      9.92 o 
   8   2   1       50.43       67.12      5.30 o 
   9   2   1      123.15      130.50      7.16 o 
  10   2   1      136.79      150.45      6.95 o 
  11   2   1        9.19       14.09      3.76 o 
  12   2   1      197.14      220.50     15.76 o 
  13   2   1      565.58      540.39     22.95 o 
  14   2   1       23.35       30.66     11.64 o 
  15   2   1      118.85      103.86     14.99 o 
  16   2   1       24.40       34.89     12.87 o 
  17   2   1      526.46      570.71     27.78 o 
  18   2   1      288.35      284.69     22.93 o 
  19   2   1      475.25      500.34     29.13 o 
  20   2   1       16.76       -5.47     15.29 o 
  21   2   1       20.13       18.06     17.86 o 
 -22   3   1      211.17      194.40     55.67 o 
 -21   3   1       98.53      113.92     25.38 o 
 -20   3   1      104.22      112.84     23.04 o 
 -19   3   1       18.61       18.42     14.92 o 
 -18   3   1       10.50      -11.26     11.26 o 
 -17   3   1       34.40       51.51     13.51 o 
 -16   3   1       12.03       -2.62     10.98 o 
 -15   3   1       33.22       45.64     12.71 o 
 -14   3   1      151.53      132.01     14.50 o 
 -13   3   1       16.73       39.16     11.22 o 
 -12   3   1      508.50      462.91     14.76 o 
 -11   3   1     1441.42     1482.12     24.40 o 
 -10   3   1      247.38      228.93     10.05 o 
  -9   3   1     1411.41     1587.05     23.13 o 
  -8   3   1       33.78       43.70      5.73 o 
  -7   3   1       19.84       25.97      5.01 o 
  -6   3   1      734.74      816.09     14.81 o 
  -5   3   1      267.94      272.54     10.03 o 
  -4   3   1      230.72      252.42      8.11 o 
  -3   3   1     2784.98     2698.60     23.41 o 
  -2   3   1      605.25      608.12     14.04 o 
  -1   3   1      346.51      301.42      7.90 o 
   0   3   1    11130.64    11812.08    105.29 o 
   1   3   1     1482.81     1529.63     13.67 o 
   2   3   1     1025.42      984.33     11.99 o 
   3   3   1     4222.42     4288.70     28.56 o 
   4   3   1     6270.52     6080.61     37.90 o 
   5   3   1        1.70        7.17      3.48 o 
   6   3   1       78.59      135.87      6.97 o 
   7   3   1      457.10      504.41     12.11 o 
   8   3   1        5.15        9.78      2.83 o 
   9   3   1      795.46      846.12     16.71 o 
  10   3   1     2036.00     1967.84     26.65 o 
  11   3   1     1706.42     1643.86     28.40 o 
  12   3   1     5334.76     4913.44     58.95 o 
  13   3   1      709.66      661.48     24.44 o 
  14   3   1       71.74       54.94     12.48 o 
  15   3   1      351.94      330.75     21.15 o 
  16   3   1       54.02       38.72     13.67 o 
  17   3   1       40.83       24.71     12.94 o 
  18   3   1       93.37      111.37     17.71 o 
  19   3   1       71.16      123.81     18.89 o 
  20   3   1      267.90      334.74     33.12 o 
  21   3   1      280.51      351.46     34.02 o 
 -22   4   1       21.88      -22.86     23.02 o 
 -21   4   1       99.17       53.12     23.57 o 
 -20   4   1       95.38       79.69     22.60 o 
 -19   4   1        4.29        0.75     15.98 o 
 -18   4   1      357.38      363.36     24.08 o 
 -17   4   1      494.83      581.46     26.74 o 
 -16   4   1      449.28      463.46     23.84 o 
 -15   4   1     1725.36     1581.19     41.13 o 
 -14   4   1       64.94       70.60     13.01 o 
 -13   4   1      255.34      221.05     17.72 o 
 -12   4   1      134.13      100.53      8.00 o 
 -11   4   1      917.59      914.17     19.66 o 
 -10   4   1      309.52      335.79     14.19 o 
  -9   4   1     2750.78     2706.05     30.71 o 
  -8   4   1      250.82      222.35      9.49 o 
  -7   4   1       29.56       66.23      6.45 o 
  -6   4   1       19.31       18.45      4.43 o 
  -5   4   1      338.11      352.20     10.33 o 
  -4   4   1      590.27      620.58     11.16 o 
  -3   4   1     7355.50     7111.88     39.61 o 
  -2   4   1     3783.12     3824.77     24.91 o 
  -1   4   1     8111.99     8628.11     58.05 o 
   0   4   1     3991.61     4036.88     26.47 o 
   1   4   1     5259.32     4795.12     28.79 o 
   2   4   1      161.07      203.68      8.09 o 
   3   4   1      815.25      808.48     12.37 o 
   4   4   1     4175.56     4167.35     30.87 o 
   5   4   1     3632.54     3749.42     30.73 o 
   6   4   1      600.43      606.73     14.49 o 
   7   4   1        2.86        4.16      3.11 o 
   8   4   1      354.59      419.52     11.98 o 
   9   4   1     2255.60     2342.02     28.60 o 
  10   4   1       74.40       61.00      5.44 o 
  11   4   1     2992.04     2878.37     38.35 o 
  12   4   1       54.17       53.75     11.70 o 
  13   4   1     2517.66     2186.16     41.06 o 
  14   4   1      128.60      131.13     15.57 o 
  15   4   1       43.41       39.44     12.41 o 
  16   4   1       36.49       28.67     12.92 o 
  17   4   1      418.57      388.00     24.34 o 
  18   4   1      443.53      448.57     26.83 o 
  19   4   1       10.53      -10.49     14.52 o 
  20   4   1        7.76       21.04     17.48 o 
  21   4   1      261.49      278.81     38.38 o 
 -21   5   1      224.61      273.50     32.10 o 
 -20   5   1      123.22      128.62     25.49 o 
 -19   5   1       50.57       27.72     18.13 o 
 -18   5   1        7.06       15.78     13.58 o 
 -17   5   1       29.73       42.51     13.64 o 
 -16   5   1      340.95      378.10     22.29 o 
 -15   5   1     1012.18      967.55     30.36 o 
 -14   5   1     1262.49     1148.23     31.30 o 
 -13   5   1      122.96      133.02      9.62 o 
 -12   5   1      164.64      161.01      9.34 o 
 -11   5   1      341.71      375.13     13.51 o 
 -10   5   1        0.26        7.08      3.67 o 
  -9   5   1       27.28       41.32      5.26 o 
  -8   5   1     1987.40     2182.83     26.76 o 
  -7   5   1     2085.70     2241.65     25.83 o 
  -6   5   1      514.30      514.32     12.55 o 
  -5   5   1      114.55       92.76      6.30 o 
  -4   5   1      412.49      410.26      9.60 o 
  -3   5   1      718.79      655.81     10.52 o 
  -2   5   1      375.15      367.38      7.08 o 
  -1   5   1     5840.67     5972.05     58.22 o 
   0   5   1    31823.05    32560.66    319.97 o 
   1   5   1    16283.84    16678.62     75.51 o 
   2   5   1     7107.00     7021.09     40.65 o 
   3   5   1      171.19      168.19      7.03 o 
   4   5   1     3951.27     3994.04     31.17 o 
   5   5   1     1282.41     1336.93     18.42 o 
   6   5   1     1288.54     1344.64     19.47 o 
   7   5   1     2082.36     2186.46     26.23 o 
   8   5   1     1489.43     1499.23     22.53 o 
   9   5   1        1.01        2.36      2.65 o 
  10   5   1      105.92       95.56      8.17 o 
  11   5   1        4.70        6.35      4.41 o 
  12   5   1      272.43      275.34     17.41 o 
  13   5   1      395.66      361.16     23.13 o 
  14   5   1      509.71      425.27     22.02 o 
  15   5   1      216.17      218.98     23.82 o 
  16   5   1      129.30      136.03     17.16 o 
  17   5   1       13.79        6.78     16.23 o 
  18   5   1      373.98      397.97     25.74 o 
  19   5   1        2.15        4.54     16.61 o 
  20   5   1      168.07      193.98     28.48 o 
  21   5   1       32.64       21.78     27.04 o 
 -21   6   1      424.67      493.41     46.38 o 
 -20   6   1       48.27       18.50     19.65 o 
 -19   6   1       58.39       44.96     24.44 o 
 -18   6   1       13.06        1.49     15.64 o 
 -17   6   1        1.88       -1.19     12.00 o 
 -16   6   1      170.12      146.24     17.15 o 
 -15   6   1        0.05       42.91     27.65 o 
 -14   6   1     1059.55     1001.28     29.72 o 
 -13   6   1      464.27      420.77     17.13 o 
 -12   6   1       51.69       71.33      9.53 o 
 -11   6   1        6.17       10.68      6.68 o 
 -10   6   1       59.37       59.98      7.03 o 
  -9   6   1       82.64       90.50      8.15 o 
  -8   6   1     1662.32     1765.24     24.53 o 
  -7   6   1     1238.60     1255.84     20.03 o 
  -6   6   1     1838.53     2095.05     24.23 o 
  -5   6   1      383.33      397.02     10.76 o 
  -4   6   1     3726.27     3983.59     33.13 o 
  -3   6   1      243.21      227.97      7.04 o 
  -2   6   1       44.61       56.35      6.87 o 
  -1   6   1       81.85       97.89      6.67 o 
   0   6   1     6818.96     7232.74     74.24 o 
   1   6   1     8310.77     8383.47     54.08 o 
   2   6   1      995.06     1026.91     14.18 o 
   3   6   1     1007.56     1072.61     15.37 o 
   4   6   1     2996.98     2997.98     27.36 o 
   5   6   1      657.49      726.35     14.59 o 
   6   6   1     1107.77     1232.48     26.67 o 
   7   6   1       56.05       99.99      7.54 o 
   8   6   1     1870.52     1988.80     26.63 o 
   9   6   1      140.48      150.10      8.52 o 
  10   6   1       19.70       35.84      5.33 o 
  11   6   1      736.95      655.07     19.87 o 
  12   6   1      154.05      171.61     15.21 o 
  13   6   1      261.55      271.48     18.36 o 
  14   6   1      277.43      285.20     19.31 o 
  15   6   1       12.26        3.80     10.95 o 
  16   6   1      277.73      282.83     21.38 o 
  17   6   1       23.33       16.86     12.47 o 
  18   6   1        1.62        6.70     13.99 o 
  19   6   1      311.29      323.47     26.25 o 
  20   6   1      101.53       99.67     25.41 o 
 -21   7   1        3.95        6.95     36.83 o 
 -20   7   1      191.28      216.99     36.56 o 
 -19   7   1        4.61      -20.41     20.41 o 
 -18   7   1        0.04        1.70     31.31 o 
 -17   7   1      482.23      556.30     32.54 o 
 -16   7   1       37.42       20.07     12.74 o 
 -15   7   1       43.76       20.77     11.23 o 
 -14   7   1        9.75       13.32     10.93 o 
 -13   7   1      270.64      289.63     20.96 o 
 -12   7   1        0.11       -4.72      4.72 o 
 -11   7   1     2406.70     2406.39     36.39 o 
 -10   7   1      272.10      293.61     19.37 o 
  -9   7   1      261.23      306.32     13.44 o 
  -8   7   1      200.82      201.05     11.09 o 
  -7   7   1       92.54      154.24      8.66 o 
  -6   7   1      462.14      520.00     13.06 o 
  -5   7   1      290.18      261.68     15.53 o 
  -4   7   1     1194.67     1257.76     16.65 o 
  -3   7   1     6637.19     6973.77     42.71 o 
  -2   7   1     6479.99     7016.28     50.82 o 
  -1   7   1     3404.30     3380.76     31.91 o 
   0   7   1     1212.23     1462.24     31.19 o 
   1   7   1      144.44      134.44      6.42 o 
   2   7   1      122.47      119.54      6.43 o 
   3   7   1      692.17      760.60     15.08 o 
   4   7   1     1955.64     2192.12     24.03 o 
   5   7   1     3572.57     3902.25     34.37 o 
   6   7   1      360.90      417.50     12.46 o 
   7   7   1       56.66       75.03      6.72 o 
   8   7   1      134.20      131.41     10.00 o 
   9   7   1       89.42       75.56      7.41 o 
  10   7   1     1162.78     1215.31     23.23 o 
  11   7   1       19.70       15.48      9.58 o 
  12   7   1     2923.55     2891.58     46.28 o 
  13   7   1     1166.97     1094.36     30.98 o 
  14   7   1        0.02        5.62     10.45 o 
  15   7   1      191.72      193.64     22.04 o 
  16   7   1      431.55      453.54     24.94 o 
  17   7   1        7.73        1.28     15.96 o 
  18   7   1       26.34       18.08     14.31 o 
  19   7   1      842.49      961.78     56.05 o 
  20   7   1       46.14       62.79     30.79 o 
 -21   8   1        1.75      -17.51     37.66 o 
 -20   8   1      217.38      209.28     38.31 o 
 -19   8   1        2.98       -3.17     21.24 o 
 -18   8   1       28.46       41.40     24.77 o 
 -17   8   1       45.93       59.21     23.06 o 
 -16   8   1      174.55      163.26     21.44 o 
 -15   8   1      655.09      651.46     26.46 o 
 -14   8   1      889.29      854.12     28.03 o 
 -13   8   1       92.13       89.11     14.54 o 
 -12   8   1        1.05       -3.98      3.98 o 
 -11   8   1      699.05      724.15     19.20 o 
 -10   8   1       94.56       88.56      8.63 o 
  -9   8   1      152.75      153.13     10.01 o 
  -8   8   1        1.98        4.96      5.79 o 
  -7   8   1        6.78       28.50      5.52 o 
  -6   8   1      530.01      574.64     14.96 o 
  -5   8   1     1220.17     1354.22     19.49 o 
  -4   8   1      847.11      836.31     13.84 o 
  -3   8   1     1570.04     1636.72     24.42 o 
  -2   8   1     2919.53     3164.71     33.54 o 
  -1   8   1      671.48      628.85     10.61 o 
   0   8   1     1864.87     2144.01     20.99 o 
   1   8   1      318.29      379.76     10.16 o 
   2   8   1      182.52      174.38      8.09 o 
   3   8   1      843.39     1048.94     16.59 o 
   4   8   1      370.64      406.07     11.77 o 
   5   8   1       74.30       89.96      7.17 o 
   6   8   1     1727.18     1668.86     25.88 o 
   7   8   1      244.12      242.73     10.39 o 
   8   8   1      466.31      439.15     14.02 o 
   9   8   1      196.79      224.53     11.17 o 
  10   8   1       99.40       83.80      7.99 o 
  11   8   1       31.37       28.56      6.43 o 
  12   8   1      440.31      453.74     21.27 o 
  13   8   1      484.49      481.98     22.42 o 
  14   8   1      119.62      103.12     14.84 o 
  15   8   1      459.60      455.39     24.22 o 
  16   8   1        1.30        4.03     12.12 o 
  17   8   1      293.60      242.89     34.37 o 
  18   8   1       48.44       51.34     24.38 o 
  19   8   1      130.80      106.18     30.80 o 
  20   8   1      410.42      523.43     83.35 o 
 -20   9   1        4.61       -6.78     21.85 o 
 -19   9   1        1.93      -13.91     40.68 o 
 -18   9   1      157.63      139.06     30.38 o 
 -17   9   1      109.31       60.86     25.20 o 
 -16   9   1       52.97       60.02     22.55 o 
 -15   9   1      145.01      182.11     21.20 o 
 -14   9   1      764.03      786.19     32.62 o 
 -13   9   1       41.41       52.02      7.75 o 
 -12   9   1      624.15      627.39     18.82 o 
 -11   9   1       69.10       68.49      8.16 o 
 -10   9   1      431.75      429.87     15.30 o 
  -9   9   1        4.09       11.21      5.58 o 
  -8   9   1      119.40      114.91      8.86 o 
  -7   9   1      323.95      299.86     12.64 o 
  -6   9   1       11.47        7.67      4.76 o 
  -5   9   1       34.67       24.88      6.37 o 
  -4   9   1     1316.65     1359.50     17.60 o 
  -3   9   1       58.23       90.88      8.46 o 
  -2   9   1      194.45      213.14     10.77 o 
  -1   9   1     4316.86     4581.65     33.00 o 
   0   9   1    10774.71    11492.22     65.43 o 
   1   9   1     9101.59     9927.04     85.42 o 
   2   9   1      240.96      335.66     13.30 o 
   3   9   1      571.29      619.85     13.53 o 
   4   9   1      140.44      124.21      7.80 o 
   5   9   1        0.78        3.02      4.99 o 
   6   9   1      267.55      295.60     16.95 o 
   7   9   1       56.70       26.54      5.32 o 
   8   9   1       75.86       95.24      8.37 o 
   9   9   1     5780.31     5766.75     56.14 o 
  10   9   1      708.65      696.33     18.83 o 
  11   9   1      283.44      297.06     15.06 o 
  12   9   1      341.96      403.50     20.41 o 
  13   9   1      201.02      187.32     16.72 o 
  14   9   1        3.74      -10.29     10.29 o 
  15   9   1        5.70      -12.12     12.12 o 
  16   9   1      157.72      180.12     22.76 o 
  17   9   1      113.65       90.82     20.42 o 
  18   9   1        0.00       -1.44     22.81 o 
  19   9   1      207.48      231.98     40.89 o 
 -20  10   1      130.70      161.49     51.28 o 
 -19  10   1        1.46       -6.96     23.87 o 
 -18  10   1       24.81       28.81     24.12 o 
 -17  10   1        0.02       -1.21     21.67 o 
 -16  10   1        0.76       -4.09     19.19 o 
 -15  10   1       95.94      114.51     37.96 o 
 -14  10   1     1027.59     1012.87     36.25 o 
 -13  10   1       98.51       89.54     10.61 o 
 -12  10   1       21.92       27.31      8.03 o 
 -11  10   1      479.65      534.38     19.90 o 
 -10  10   1        0.89        3.12      6.17 o 
  -9  10   1      487.49      477.39     23.65 o 
  -8  10   1        3.07       -3.36      6.10 o 
  -7  10   1      109.51      138.24      9.12 o 
  -6  10   1      651.82      674.34     15.21 o 
  -5  10   1      151.04      183.70     11.44 o 
  -4  10   1      416.88      378.99      9.57 o 
  -3  10   1       55.77       31.45      7.09 o 
  -2  10   1     1284.31     1290.83     23.35 o 
  -1  10   1      128.60      155.42      6.88 o 
   0  10   1     2510.32     2733.18     28.88 o 
   1  10   1     4725.18     4751.32     36.53 o 
   2  10   1      786.35      838.06     19.22 o 
   3  10   1      162.22      174.58      8.71 o 
   4  10   1        5.44        9.63      4.96 o 
   5  10   1       70.07       69.82      7.07 o 
   6  10   1      914.33      879.47     20.04 o 
   7  10   1      716.76      709.85     17.41 o 
   8  10   1     1342.18     1403.30     24.54 o 
   9  10   1      264.84      290.54     14.63 o 
  10  10   1       71.42       66.03      7.37 o 
  11  10   1     3203.00     3167.53     67.93 o 
  12  10   1      907.74      907.09     28.74 o 
  13  10   1       91.48      101.02     17.14 o 
  14  10   1      422.56      463.52     35.64 o 
  15  10   1       30.10        7.68     15.25 o 
  16  10   1       81.96       70.88     21.19 o 
  17  10   1       45.70       45.71     28.52 o 
  18  10   1      265.92      362.61     41.56 o 
  19  10   1      684.02      718.55     53.85 o 
 -19  11   1        4.22       14.19     26.01 o 
 -18  11   1       18.55        6.12     21.32 o 
 -17  11   1       43.23       45.61     23.54 o 
 -16  11   1       11.98        2.75     19.06 o 
 -15  11   1      332.05      329.88     48.25 o 
 -14  11   1      473.24      457.35     27.87 o 
 -13  11   1       56.10       46.35      8.03 o 
 -12  11   1     1697.89     1677.07     35.51 o 
 -11  11   1       26.76       41.70      7.82 o 
 -10  11   1       17.31        8.69      7.95 o 
  -9  11   1      839.49      843.34     24.40 o 
  -8  11   1       30.26       22.43      7.84 o 
  -7  11   1      711.65      745.41     21.92 o 
  -6  11   1      187.99      164.67     12.33 o 
  -5  11   1      128.77      138.17     12.08 o 
  -4  11   1       42.26       41.16      7.78 o 
  -3  11   1      137.44      165.17     13.67 o 
  -2  11   1     2029.27     2030.57     29.99 o 
  -1  11   1     1232.83     1253.43     25.53 o 
   0  11   1      307.19      351.16     13.55 o 
   1  11   1     4279.58     4454.58     50.27 o 
   2  11   1      303.28      354.45     11.06 o 
   3  11   1     2809.51     3003.25     30.43 o 
   4  11   1       35.38       29.43      5.92 o 
   5  11   1       85.40      100.65      8.36 o 
   6  11   1     1487.95     1544.45     29.79 o 
   7  11   1     2137.57     2035.50     39.93 o 
   8  11   1      315.22      311.02     15.69 o 
   9  11   1     1438.21     1308.09     29.93 o 
  10  11   1       91.70      100.36     13.10 o 
  11  11   1       32.84       30.49      7.89 o 
  12  11   1      861.54      878.00     29.05 o 
  13  11   1      518.99      494.10     34.15 o 
  14  11   1        7.23        0.89     13.09 o 
  15  11   1       44.88       37.69     16.34 o 
  16  11   1      112.27       93.66     25.52 o 
  17  11   1      161.12      220.31     37.45 o 
  18  11   1      362.76      379.28     42.56 o 
  19  11   1        3.92      -18.01     24.63 o 
 -19  12   1       32.11       55.24     43.49 o 
 -18  12   1        2.58       -5.24     39.24 o 
 -17  12   1        5.27       -3.71     33.13 o 
 -16  12   1        0.07       -2.50     30.49 o 
 -15  12   1      161.73      161.14     41.91 o 
 -14  12   1       27.20       16.99     27.47 o 
 -13  12   1      239.29      268.45     23.91 o 
 -12  12   1      360.00      338.48     19.50 o 
 -11  12   1      333.58      310.30     17.90 o 
 -10  12   1       37.26       38.84     11.46 o 
  -9  12   1     2311.06     2346.36     40.34 o 
  -8  12   1     2860.38     2767.74     42.47 o 
  -7  12   1      192.76      180.91     13.68 o 
  -6  12   1      537.44      525.34     19.11 o 
  -5  12   1        0.01        3.65      7.03 o 
  -4  12   1      175.78      188.76     12.33 o 
  -3  12   1     1275.17     1286.78     25.54 o 
  -2  12   1      742.77      813.87     20.20 o 
  -1  12   1     2569.10     2673.92     34.83 o 
   0  12   1      451.48      513.98     12.27 o 
   1  12   1     1731.78     1825.49     22.69 o 
   2  12   1       15.28        4.34      4.79 o 
   3  12   1      201.62      193.45     11.99 o 
   4  12   1        0.04       -0.19      6.13 o 
   5  12   1     1359.11     1385.79     28.63 o 
   6  12   1     2168.28     2061.34     35.54 o 
   7  12   1      156.75      172.40     13.61 o 
   8  12   1      389.88      441.32     18.60 o 
   9  12   1      415.13      398.93     20.35 o 
  10  12   1      316.70      307.51     15.92 o 
  11  12   1       62.76       53.24      9.53 o 
  12  12   1      164.43      156.62     12.50 o 
  13  12   1        4.16        8.98     13.63 o 
  14  12   1       18.78       24.62     16.89 o 
  15  12   1      423.95      455.21     30.93 o 
  16  12   1       13.72       10.62     21.56 o 
  17  12   1        0.28        5.22     23.20 o 
  18  12   1      135.35      197.90     36.56 o 
 -18  13   1       39.85       21.92     22.60 o 
 -17  13   1      119.64      129.89     30.24 o 
 -16  13   1      368.87      312.81     36.13 o 
 -15  13   1       22.43       14.78     19.51 o 
 -14  13   1       84.43       61.26     29.54 o 
 -13  13   1      721.94      772.14     35.16 o 
 -12  13   1        2.78       -3.74      5.44 o 
 -11  13   1      712.93      736.85     25.00 o 
 -10  13   1      194.76      177.14     16.41 o 
  -9  13   1      100.38       89.77     10.75 o 
  -8  13   1      732.07      647.79     22.54 o 
  -7  13   1      270.61      271.62     16.15 o 
  -6  13   1       23.72       28.49      8.72 o 
  -5  13   1     2866.92     2763.93     40.73 o 
  -4  13   1      838.27      809.09     22.00 o 
  -3  13   1      285.60      275.93     14.27 o 
  -2  13   1        1.17       -5.36      5.80 o 
  -1  13   1       71.99       98.69      9.45 o 
   0  13   1        1.73        0.23      8.29 o 
   1  13   1       70.11       85.92     13.03 o 
   2  13   1      327.09      319.40     19.03 o 
   3  13   1      795.30      793.02     21.60 o 
   4  13   1      340.61      320.96     17.20 o 
   5  13   1       28.12       27.45      8.73 o 
   6  13   1      383.88      375.33     17.51 o 
   7  13   1     1652.55     1602.91     33.27 o 
   8  13   1      130.88      163.70     14.07 o 
   9  13   1     3154.68     2917.16     47.95 o 
  10  13   1      408.81      456.64     19.48 o 
  11  13   1        3.92       19.69      8.46 o 
  12  13   1      136.92      131.46     12.02 o 
  13  13   1     1109.58     1184.25     49.15 o 
  14  13   1       31.64       14.05     15.60 o 
  15  13   1        2.05      -10.94     20.11 o 
  16  13   1        5.25       -7.31     21.56 o 
  17  13   1       15.26       -3.95     25.31 o 
  18  13   1       77.89      115.72     51.36 o 
 -18  14   1       43.45       -2.92     21.26 o 
 -17  14   1       25.31       26.45     23.36 o 
 -16  14   1        2.58        3.22     20.70 o 
 -15  14   1      495.06      559.93     42.98 o 
 -14  14   1      253.54      244.70     30.55 o 
 -13  14   1       65.74       79.62     11.67 o 
 -12  14   1       80.65       84.91     12.31 o 
 -11  14   1      106.19      103.67     10.88 o 
 -10  14   1      183.21      184.75     14.97 o 
  -9  14   1      283.04      317.01     17.91 o 
  -8  14   1      209.20      183.58     14.92 o 
  -7  14   1        2.12        1.15      6.76 o 
  -6  14   1      209.70      171.75     13.88 o 
  -5  14   1     1312.89     1228.30     28.36 o 
  -4  14   1      457.57      450.10     19.68 o 
  -3  14   1     1566.33     1577.74     38.07 o 
  -2  14   1     2537.67     2520.24     47.20 o 
  -1  14   1       29.07       32.71     11.15 o 
   0  14   1     1932.73     1870.93     41.19 o 
   1  14   1      612.18      541.57     24.23 o 
   2  14   1     6925.05     6803.59     80.25 o 
   3  14   1       49.07       61.90     12.23 o 
   4  14   1      137.75      112.38     14.71 o 
   5  14   1        5.68        1.58      8.71 o 
   6  14   1      174.25      149.82     13.19 o 
   7  14   1      354.81      344.70     17.36 o 
   8  14   1       37.88       24.85     10.94 o 
   9  14   1       27.47       30.04      7.03 o 
  10  14   1       61.17       46.78      6.74 o 
  11  14   1      879.31      888.53     31.17 o 
  12  14   1      273.54      247.98     16.91 o 
  13  14   1        5.46      -11.73     15.87 o 
  14  14   1      291.35      327.97     35.19 o 
  15  14   1        0.48      -14.64     18.41 o 
  16  14   1      100.71      122.80     47.50 o 
  17  14   1        1.78      -34.50     34.50 o 
  18  14   1        1.28      -32.63     32.63 o 
 -18  15   1        3.96        9.36     39.77 o 
 -17  15   1        0.12      -19.30     19.30 o 
 -16  15   1       79.04       40.98     46.77 o 
 -15  15   1       97.99       80.43     25.78 o 
 -14  15   1      107.13      171.01     28.52 o 
 -13  15   1      107.96      141.90     18.66 o 
 -12  15   1       20.92       17.95      9.77 o 
 -11  15   1        3.71        8.68      7.12 o 
 -10  15   1      334.59      362.68     20.23 o 
  -9  15   1      881.09      816.79     26.27 o 
  -8  15   1      255.66      231.78     16.57 o 
  -7  15   1      145.18      153.15     13.72 o 
  -6  15   1        7.45       12.77      9.36 o 
  -5  15   1     3228.98     2828.30     53.00 o 
  -4  15   1      916.24      863.90     30.38 o 
  -3  15   1      591.85      636.30     26.63 o 
  -2  15   1     1055.36     1079.33     40.39 o 
  -1  15   1       57.43       18.54     10.67 o 
   0  15   1     1056.57     1025.92     32.11 o 
   1  15   1     1276.60     1356.82     36.70 o 
   2  15   1     1091.04     1099.94     33.65 o 
   3  15   1     4346.08     3949.47     69.68 o 
   4  15   1       30.92       18.52      9.99 o 
   5  15   1      346.35      319.88     21.41 o 
   6  15   1      131.03      141.61     15.82 o 
   7  15   1     1398.55     1251.84     36.77 o 
   8  15   1      366.57      374.46     18.94 o 
   9  15   1      483.93      481.72     21.06 o 
  10  15   1      122.93       97.37      9.41 o 
  11  15   1      203.69      211.11     18.30 o 
  12  15   1      192.76      205.50     22.86 o 
  13  15   1      371.94      369.18     28.65 o 
  14  15   1       16.54       27.73     27.45 o 
  15  15   1      103.58      123.77     28.21 o 
  16  15   1        8.20      -14.75     21.73 o 
  17  15   1        8.28      -31.82     31.82 o 
 -17  16   1        0.46       16.39     34.14 o 
 -16  16   1        6.43       -0.04     22.21 o 
 -15  16   1       13.36        2.03     20.55 o 
 -14  16   1      108.10       82.56     24.51 o 
 -13  16   1       36.30       31.93     11.57 o 
 -12  16   1        1.15       -3.18     12.79 o 
 -11  16   1      754.21      753.16     35.77 o 
 -10  16   1       99.25      136.00     21.16 o 
  -9  16   1        1.94        2.42      6.54 o 
  -8  16   1      136.63      146.71     20.20 o 
  -7  16   1      652.37      685.85     28.34 o 
  -6  16   1      340.45      304.45     21.94 o 
  -5  16   1        2.91       15.09      9.44 o 
  -4  16   1      104.25      127.32     16.15 o 
  -3  16   1        4.79       11.45     10.21 o 
  -2  16   1      596.42      607.82     26.40 o 
  -1  16   1       42.47       34.89     12.37 o 
   0  16   1       25.49       16.69     11.82 o 
   1  16   1      884.31      935.13     32.35 o 
   2  16   1       35.11       54.16     12.70 o 
   3  16   1        4.44        2.72      9.46 o 
   4  16   1       41.34       20.09      9.68 o 
   5  16   1       39.88       27.03      9.50 o 
   6  16   1      559.50      512.40     24.72 o 
   7  16   1      818.73      764.11     30.30 o 
   8  16   1      166.18      217.89     19.06 o 
   9  16   1        0.07       -0.26      8.01 o 
  10  16   1      244.51      255.18     24.05 o 
  11  16   1      338.33      354.78     22.57 o 
  12  16   1       34.94       48.95     28.06 o 
  13  16   1       30.53        3.08     21.20 o 
  14  16   1        9.92       15.14     30.39 o 
  15  16   1       15.84       15.59     22.50 o 
  16  16   1        1.37       41.53     39.51 o 
 -15  17   1      263.19      259.61     49.65 o 
 -14  17   1       87.18      126.23     37.00 o 
 -13  17   1      382.76      362.96     60.12 o 
 -12  17   1       59.75       46.09     12.69 o 
 -11  17   1       49.77       26.24     11.46 o 
 -10  17   1      121.41      105.54     25.58 o 
  -9  17   1        9.26       12.33      8.54 o 
  -8  17   1       10.53       12.21     10.99 o 
  -7  17   1       51.96       51.17     10.79 o 
  -6  17   1      587.28      552.85     27.21 o 
  -5  17   1      448.90      383.42     24.50 o 
  -4  17   1     1754.96     1613.13     42.79 o 
  -3  17   1      292.61      273.38     21.36 o 
  -2  17   1      811.56      816.08     31.28 o 
  -1  17   1      360.87      339.80     23.00 o 
   0  17   1        4.23        7.35     10.48 o 
   1  17   1      736.11      681.34     29.20 o 
   2  17   1      361.96      362.08     23.50 o 
   3  17   1      389.09      324.07     22.85 o 
   4  17   1      289.72      306.65     22.32 o 
   5  17   1      697.27      614.93     34.82 o 
   6  17   1       25.61       36.62      8.83 o 
   7  17   1       59.93       52.80      9.09 o 
   8  17   1        3.49       -0.08     12.19 o 
   9  17   1      175.07      172.81     17.04 o 
  10  17   1       92.00       87.18     14.57 o 
  11  17   1       15.44       32.93     10.32 o 
  12  17   1      279.85      346.44     51.01 o 
  13  17   1       75.85       52.97     31.14 o 
  14  17   1      368.98      426.68     58.12 o 
  15  17   1      132.89      140.77     43.38 o 
 -14  18   1       10.04       28.78     30.28 o 
 -13  18   1        2.10       -4.91     39.18 o 
 -12  18   1        7.32        7.00     11.95 o 
 -11  18   1       51.72       90.77     27.54 o 
 -10  18   1      158.21      140.60     20.32 o 
  -9  18   1      378.03      412.24     26.98 o 
  -8  18   1       56.81       38.26      8.64 o 
  -7  18   1        2.51       -5.64     10.78 o 
  -6  18   1       94.25       86.75     13.48 o 
  -5  18   1       21.95        4.28      8.56 o 
  -4  18   1      270.98      290.96     22.83 o 
  -3  18   1      387.15      405.86     25.28 o 
  -2  18   1       88.79       76.41     14.15 o 
  -1  18   1      129.75      135.02     16.75 o 
   0  18   1      130.85      109.94     15.82 o 
   1  18   1       76.00       71.53     13.45 o 
   2  18   1      229.31      209.72     19.82 o 
   3  18   1       90.94      118.27     16.53 o 
   4  18   1      121.61      158.08     17.38 o 
   5  18   1       48.38       40.16     11.03 o 
   6  18   1        1.19      -10.18     12.07 o 
   7  18   1      175.64      153.86     15.71 o 
   8  18   1        6.47       -0.73      7.36 o 
   9  18   1        2.83        8.21      8.13 o 
  10  18   1      153.00      111.48     25.75 o 
  11  18   1       90.51       72.10     12.13 o 
  12  18   1      242.08      308.80     49.24 o 
  13  18   1       14.06       16.38     27.25 o 
  14  18   1       60.31       47.52     28.96 o 
 -13  19   1       23.47       -0.11     13.44 o 
 -12  19   1      144.00      119.26     21.87 o 
 -11  19   1       28.23       46.22     12.26 o 
 -10  19   1        0.04       -8.08      8.08 o 
  -9  19   1      261.03      284.32     22.49 o 
  -8  19   1        0.05       14.64      7.89 o 
  -7  19   1      260.89      317.39     23.63 o 
  -6  19   1      158.89      182.02     17.29 o 
  -5  19   1        2.11        7.77     13.10 o 
  -4  19   1        6.53       12.53     13.85 o 
  -3  19   1      624.64      639.63     29.46 o 
  -2  19   1      184.53      204.85     19.96 o 
  -1  19   1      121.49      143.80     17.29 o 
   0  19   1      517.16      541.80     27.43 o 
   1  19   1       34.37       35.10     10.96 o 
   2  19   1      503.64      466.84     27.32 o 
   3  19   1      288.77      267.31     23.48 o 
   4  19   1       49.66       60.73     11.19 o 
   5  19   1        3.79       28.38      7.58 o 
   6  19   1       90.91       60.63     12.19 o 
   7  19   1        5.18       17.10      7.24 o 
   8  19   1       91.05       91.30     10.12 o 
   9  19   1      537.99      561.54     26.05 o 
  10  19   1        7.53       -0.12     11.47 o 
  11  19   1      277.76      311.32     50.71 o 
  12  19   1      569.88      642.54     66.12 o 
  13  19   1       60.78       28.66     26.62 o 
 -12  20   1       77.59       82.17     15.01 o 
 -11  20   1       54.97       90.16     14.33 o 
 -10  20   1        7.38        6.10     12.16 o 
  -9  20   1       10.85       13.78      9.53 o 
  -8  20   1      134.48      142.71     21.37 o 
  -7  20   1      539.96      555.81     33.19 o 
  -6  20   1       48.07       38.21     10.01 o 
  -5  20   1      130.73      161.38     17.56 o 
  -4  20   1        4.97       -1.74     10.13 o 
  -3  20   1      598.67      550.21     27.90 o 
  -2  20   1       52.35       46.98      9.38 o 
  -1  20   1       16.43       19.20     14.13 o 
   0  20   1       12.95       18.17      9.97 o 
   1  20   1      174.18      245.12     21.52 o 
   2  20   1      427.31      432.49     27.07 o 
   3  20   1      262.50      290.13     22.22 o 
   4  20   1        6.55        0.44      9.87 o 
   5  20   1       28.49       36.67      7.88 o 
   6  20   1       27.71       33.47     14.18 o 
   7  20   1       40.89       46.91      8.60 o 
   8  20   1       44.05       40.05     11.28 o 
   9  20   1      161.70      179.86     21.71 o 
  10  20   1       17.74        6.66     12.33 o 
  11  20   1      218.26      247.62     17.69 o 
  12  20   1       38.90      -10.98     24.17 o 
 -12  21   1        6.45       43.22     17.23 o 
 -11  21   1      154.95      146.24     28.18 o 
 -10  21   1        2.16       -6.77     17.57 o 
  -9  21   1       18.89       24.83     13.49 o 
  -8  21   1        0.01        3.56      8.53 o 
  -7  21   1       77.97       75.79      9.97 o 
  -6  21   1      124.59       93.93     13.24 o 
  -5  21   1      213.70      260.29     22.30 o 
  -4  21   1       80.55       82.30     12.80 o 
  -3  21   1      616.53      666.85     30.87 o 
  -2  21   1      103.09      109.77     14.60 o 
  -1  21   1       62.37       69.88     12.62 o 
   0  21   1      149.75      104.49     16.28 o 
   1  21   1       11.44        1.32      9.48 o 
   2  21   1      693.50      714.08     31.57 o 
   3  21   1      381.69      426.10     27.24 o 
   4  21   1      625.42      564.79     29.02 o 
   5  21   1      237.08      251.98     20.69 o 
   6  21   1       14.71       21.48     10.31 o 
   7  21   1       21.32       36.38      8.46 o 
   8  21   1       24.18       36.28      9.37 o 
   9  21   1      149.32      153.34     13.99 o 
  10  21   1       39.96       90.84     27.02 o 
  11  21   1       22.56       16.65     17.46 o 
 -11  22   1      252.49      168.31     18.00 o 
 -10  22   1      850.26      909.87     43.34 o 
  -9  22   1       38.26       51.95     20.02 o 
  -8  22   1        0.93      -15.00     16.66 o 
  -7  22   1       47.08       47.60     10.90 o 
  -6  22   1       15.86        5.98      8.93 o 
  -5  22   1        1.34       11.10      9.91 o 
  -4  22   1      184.85      138.35     16.84 o 
  -3  22   1       15.75        3.67     13.27 o 
  -2  22   1        9.05        2.42      8.13 o 
  -1  22   1        3.44       -2.30      8.77 o 
   0  22   1       94.65       81.58     12.13 o 
   1  22   1        5.03       11.30      8.59 o 
   2  22   1        5.16       24.62     13.58 o 
   3  22   1        2.13       19.97     13.65 o 
   4  22   1      202.56      217.94     24.67 o 
   5  22   1       28.15       26.38      8.63 o 
   6  22   1       46.22       43.78     13.83 o 
   7  22   1      146.81      149.78     13.74 o 
   8  22   1      205.20      231.34     14.50 o 
   9  22   1      213.91      185.40     19.05 o 
  10  22   1      629.47      566.92     36.38 o 
  -9  23   1      262.24      333.36     27.60 o 
  -8  23   1      124.99      154.80     12.18 o 
  -7  23   1      304.67      325.83     40.72 o 
  -6  23   1        8.45      -14.53     16.46 o 
  -5  23   1        0.11       10.62     12.63 o 
  -4  23   1      359.58      354.29     32.04 o 
  -3  23   1      271.97      254.08     23.20 o 
  -2  23   1      857.52      931.05     41.17 o 
  -1  23   1       32.44       46.82     11.25 o 
   0  23   1       50.38       65.04     10.80 o 
   1  23   1        3.02      -10.16     10.16 o 
   2  23   1      436.85      402.78     38.57 o 
   3  23   1      139.32      132.45     15.48 o 
   4  23   1       10.88       38.39     24.19 o 
   5  23   1        8.58       30.81     12.74 o 
   6  23   1        1.16       12.41      9.41 o 
   7  23   1      269.63      251.04     43.75 o 
   8  23   1      129.26      116.20     17.36 o 
  -6  24   1       10.01       44.46     16.91 o 
  -5  24   1       54.85       60.39     21.38 o 
  -4  24   1      359.17      323.88     44.24 o 
  -3  24   1      414.75      390.86     29.33 o 
  -2  24   1       30.00       40.47     10.11 o 
  -1  24   1      115.15      120.34     14.50 o 
   0  24   1       34.08       23.09     13.97 o 
   1  24   1      162.65      156.46     16.95 o 
   2  24   1      288.86      326.55     25.38 o 
   3  24   1       21.48       24.21     16.18 o 
   4  24   1       86.87       92.13     24.52 o 
   5  24   1      111.08      121.30     15.40 o 
   6  24   1      199.92      267.71     20.68 o 
  -2  25   1      147.51      225.80     45.75 o 
  -1  25   1       73.83       74.10     25.09 o 
   0  25   1      609.86      608.31     45.06 o 
   1  25   1      112.16       94.49     35.63 o 
   2  25   1        8.18       12.48     19.61 o 
   3  25   1       27.16      103.37     34.71 o 
 -22   0   2        1.37        6.41     38.06 o 
 -20   0   2      217.60      183.31     47.59 o 
 -18   0   2      448.78      392.01     33.73 o 
 -16   0   2       17.24       34.57     17.23 o 
 -14   0   2        3.76       56.72     21.77 o 
 -12   0   2      213.78      244.34     16.10 o 
 -10   0   2     1872.10     2171.85     46.16 o 
  -8   0   2      569.13      556.26     26.09 o 
  -6   0   2     2272.77     2031.95     29.47 o 
  -4   0   2     2438.56     2254.87     29.90 o 
  -2   0   2    26244.07    26436.98    379.68 o 
   0   0   2      585.98      565.79     17.30 o 
   2   0   2   151236.94   152872.94   2634.77 o 
   4   0   2    16888.32    16121.51    123.14 o 
   6   0   2    11641.58    12158.93     91.96 o 
   8   0   2     1057.28      999.02     21.92 o 
  10   0   2      469.40      520.61     27.30 o 
  12   0   2      168.61      133.38     20.01 o 
  14   0   2      242.20      188.77     23.80 o 
  16   0   2      173.39      144.26     25.03 o 
  18   0   2        0.08       -8.06     17.76 o 
  20   0   2      305.16      306.95     37.38 o 
 -22   1   2       29.35       19.53     28.01 o 
 -21   1   2       25.41       17.11     39.04 o 
 -20   1   2        4.43       -9.30     16.66 o 
 -19   1   2      214.16      278.81     23.49 o 
 -18   1   2      361.36      363.09     23.31 o 
 -17   1   2       30.09        8.01     12.98 o 
 -16   1   2      172.99      226.35     18.48 o 
 -15   1   2      263.24      236.08     17.75 o 
 -14   1   2      164.28      164.27     15.13 o 
 -13   1   2     2855.16     2750.33     35.75 o 
 -12   1   2     1333.12     1308.93     23.68 o 
 -11   1   2        3.46        7.19      4.30 o 
 -10   1   2      244.81      237.20     10.12 o 
  -9   1   2     1275.48     1303.22     20.86 o 
  -8   1   2     1615.48     1653.07     21.75 o 
  -7   1   2     4289.86     4678.92     35.75 o 
  -6   1   2     2324.34     2305.12     22.43 o 
  -5   1   2     2480.73     2314.05     26.73 o 
  -4   1   2     1990.23     1902.43     17.17 o 
  -3   1   2    10378.98    10233.01     71.22 o 
  -2   1   2     6210.30     6125.16     76.51 o 
  -1   1   2        0.19        9.06      4.96 o 
   0   1   2      490.25      451.83      6.24 o 
   1   1   2     8973.94     9077.15     43.00 o 
   2   1   2     1041.80      929.48     32.01 o 
   3   1   2     1883.49     1784.81     15.96 o 
   4   1   2     7892.44     7705.19     43.79 o 
   5   1   2      343.19      300.74     12.34 o 
   6   1   2     1262.73     1287.26     15.99 o 
   7   1   2      435.14      467.60     10.21 o 
   8   1   2      763.81      837.29     14.30 o 
   9   1   2     1233.65     1059.68     16.98 o 
  10   1   2     1686.77     1679.48     26.22 o 
  11   1   2      623.89      611.70     21.66 o 
  12   1   2     2819.64     2770.98     44.69 o 
  13   1   2      876.46      845.05     27.50 o 
  14   1   2       57.08       57.79     14.71 o 
  15   1   2      420.95      409.03     22.81 o 
  16   1   2       69.84       64.50     14.47 o 
  17   1   2      555.46      561.81     27.89 o 
  18   1   2       79.00       64.07     19.36 o 
  19   1   2      131.48      143.26     20.94 o 
  20   1   2      588.41      639.25     33.86 o 
  21   1   2       10.25       -0.84     20.64 o 
 -22   2   2       44.38        0.88     33.92 o 
 -21   2   2       52.75       27.32     25.83 o 
 -20   2   2       16.08       28.32     23.35 o 
 -19   2   2       36.62       34.40     17.29 o 
 -18   2   2      483.55      479.67     25.80 o 
 -17   2   2       60.90       62.23     14.54 o 
 -16   2   2       35.65       28.83     12.25 o 
 -15   2   2       57.35       43.06     14.16 o 
 -14   2   2        0.28        4.20      9.44 o 
 -13   2   2      144.68      155.71     10.22 o 
 -12   2   2      369.39      325.39     12.59 o 
 -11   2   2      194.44      208.88     10.11 o 
 -10   2   2     1235.39     1078.84     19.82 o 
  -9   2   2       14.70       14.61      4.12 o 
  -8   2   2     3914.85     4374.79     36.72 o 
  -7   2   2     1238.10     1099.99     16.89 o 
  -6   2   2     3787.35     3965.96     30.69 o 
  -5   2   2      278.83      259.15      7.96 o 
  -4   2   2     3252.17     3016.46     22.56 o 
  -3   2   2     3261.90     3216.19     21.65 o 
  -2   2   2    23230.57    23742.31    139.37 o 
  -1   2   2     4995.16     4721.20     25.72 o 
   0   2   2     6392.70     6063.23     50.48 o 
   1   2   2     2543.92     2352.64     23.56 o 
   2   2   2    17431.01    16820.46     94.66 o 
   3   2   2     2837.63     2774.26     21.71 o 
   4   2   2     4325.29     4542.39     30.90 o 
   5   2   2     1582.84     1779.95     19.30 o 
   6   2   2     5377.51     5589.09     39.03 o 
   7   2   2        1.06       -0.13      3.54 o 
   8   2   2      100.70      104.29      5.05 o 
   9   2   2      385.60      342.92      9.77 o 
  10   2   2     2066.49     1958.05     29.02 o 
  11   2   2      590.00      580.44     21.52 o 
  12   2   2        3.47        8.64     10.02 o 
  13   2   2       93.47       69.01     12.66 o 
  14   2   2       11.45       17.15     10.97 o 
  15   2   2       99.14      112.72     15.51 o 
  16   2   2      129.87      119.75     16.56 o 
  17   2   2        0.26        9.94     12.04 o 
  18   2   2      123.25      134.34     18.54 o 
  19   2   2       90.33       87.02     18.57 o 
  20   2   2      313.32      334.80     28.30 o 
  21   2   2      232.32      227.33     30.62 o 
 -22   3   2        7.29       -2.26     34.67 o 
 -21   3   2       63.21       37.55     21.50 o 
 -20   3   2      415.32      430.68     33.87 o 
 -19   3   2       93.61       60.74     19.31 o 
 -18   3   2      230.28      224.27     20.62 o 
 -17   3   2        0.94        0.90     11.68 o 
 -16   3   2        5.15       10.37     13.20 o 
 -15   3   2        0.40        0.95     12.18 o 
 -14   3   2       19.56        5.20     10.25 o 
 -13   3   2      453.22      419.05     19.83 o 
 -12   3   2      221.53      232.74     11.01 o 
 -11   3   2     1250.61     1237.54     22.46 o 
 -10   3   2      458.82      449.97     13.61 o 
  -9   3   2     1800.20     1729.39     23.95 o 
  -8   3   2      833.81      846.64     16.35 o 
  -7   3   2     1918.51     2044.16     23.28 o 
  -6   3   2        2.81        8.74      4.44 o 
  -5   3   2      450.77      419.11      9.71 o 
  -4   3   2        3.54        9.20      3.71 o 
  -3   3   2     1246.21     1316.10     13.64 o 
  -2   3   2       41.79       53.24      5.22 o 
  -1   3   2    16946.71    16617.31     82.72 o 
   0   3   2    28133.43    28040.78    147.03 o 
   1   3   2    34448.91    34113.82    157.26 o 
   2   3   2     6519.20     6220.42     35.92 o 
   3   3   2     5812.88     5917.27     36.35 o 
   4   3   2      161.21      185.78      7.19 o 
   5   3   2     2107.15     2430.63     26.04 o 
   6   3   2      106.09      104.71      6.14 o 
   7   3   2      707.89      749.06     14.24 o 
   8   3   2      424.55      497.48     12.15 o 
   9   3   2      104.61       85.13      6.40 o 
  10   3   2     1057.47     1146.60     22.75 o 
  11   3   2     1486.45     1407.15     30.89 o 
  12   3   2      201.92      209.39     16.60 o 
  13   3   2      718.59      628.38     24.58 o 
  14   3   2        1.44        5.91     11.24 o 
  15   3   2      269.98      231.03     19.47 o 
  16   3   2        4.81        0.72     11.05 o 
  17   3   2      278.09      236.74     21.45 o 
  18   3   2        6.37        8.83     13.09 o 
  19   3   2        0.02       -0.84     13.64 o 
  20   3   2      248.51      326.00     27.64 o 
  21   3   2      334.92      395.03     34.48 o 
 -22   4   2       10.26      -30.87     30.87 o 
 -21   4   2        8.32      -18.94     18.94 o 
 -20   4   2       22.20       13.33     18.81 o 
 -19   4   2      697.12      751.69     53.85 o 
 -18   4   2       36.44       33.59     20.39 o 
 -17   4   2        0.06      -11.16     11.16 o 
 -16   4   2       55.32       80.16     15.72 o 
 -15   4   2        0.02       22.44     11.11 o 
 -14   4   2       55.81       58.14     12.32 o 
 -13   4   2       57.46      100.89      6.67 o 
 -12   4   2      350.56      300.44     12.59 o 
 -11   4   2      358.02      335.09     12.76 o 
 -10   4   2      140.83       97.63      8.08 o 
  -9   4   2      141.32      160.41      9.17 o 
  -8   4   2     2931.36     3163.09     31.46 o 
  -7   4   2      835.29      915.56     16.22 o 
  -6   4   2        0.96        4.37      4.16 o 
  -5   4   2     1024.98     1015.44     15.99 o 
  -4   4   2     1302.03     1254.06     14.96 o 
  -3   4   2     4729.95     4641.58     29.37 o 
  -2   4   2     7513.38     7691.85     42.01 o 
  -1   4   2     1054.45      944.36     13.30 o 
   0   4   2     8413.55     8036.06     46.60 o 
   1   4   2      304.29      335.43      8.26 o 
   2   4   2     2679.91     2723.81     22.38 o 
   3   4   2     1212.06     1131.20     15.01 o 
   4   4   2        1.19       12.65      3.13 o 
   5   4   2      170.24      170.92      8.01 o 
   6   4   2     2883.40     3229.47     40.06 o 
   7   4   2     4506.51     4517.94     38.14 o 
   8   4   2     1177.71     1042.16     18.10 o 
   9   4   2      151.14      126.49      6.73 o 
  10   4   2     1553.93     1597.22     27.50 o 
  11   4   2       55.84       52.77     11.20 o 
  12   4   2      402.53      369.35     19.32 o 
  13   4   2      574.12      577.67     24.31 o 
  14   4   2     1142.53     1010.53     30.83 o 
  15   4   2       84.44       58.84     13.99 o 
  16   4   2       28.28       14.44     11.67 o 
  17   4   2        0.36      -11.67     11.67 o 
  18   4   2      344.70      377.52     28.80 o 
  19   4   2        8.71      -13.37     13.78 o 
  20   4   2        2.05        1.07     16.17 o 
  21   4   2      338.37      333.35     41.85 o 
 -22   5   2        4.97       -1.83     37.00 o 
 -21   5   2        3.24      -19.08     19.08 o 
 -20   5   2        4.09      -17.08     17.60 o 
 -19   5   2      559.65      538.83     34.35 o 
 -18   5   2       12.65       14.83     15.49 o 
 -17   5   2        1.70      -11.01     11.01 o 
 -16   5   2       21.97        7.87     11.12 o 
 -15   5   2       10.83        2.46     10.55 o 
 -14   5   2      323.85      326.67     18.80 o 
 -13   5   2     4877.24     4581.53     48.57 o 
 -12   5   2        0.19        5.02      5.46 o 
 -11   5   2      158.40      172.53     10.01 o 
 -10   5   2        1.23       12.36      4.63 o 
  -9   5   2      698.01      696.49     16.24 o 
  -8   5   2      504.74      507.53     13.55 o 
  -7   5   2     5550.34     5880.25     43.50 o 
  -6   5   2     4091.56     4261.31     34.15 o 
  -5   5   2     1115.52     1171.75     16.17 o 
  -4   5   2       11.80       14.29      3.93 o 
  -3   5   2       33.47       42.52      4.02 o 
  -2   5   2     4663.12     4853.68     36.50 o 
  -1   5   2       63.61       72.30      5.60 o 
   0   5   2     3936.88     3934.17     26.50 o 
   1   5   2      239.79      233.08      7.77 o 
   2   5   2      176.16      190.77      7.31 o 
   3   5   2      685.12      689.08     12.51 o 
   4   5   2     1215.90     1210.61     17.19 o 
   5   5   2        0.00        7.36      3.29 o 
   6   5   2       80.15      124.71      7.24 o 
   7   5   2     1081.55     1081.46     20.60 o 
   8   5   2     1628.76     1538.05     22.93 o 
   9   5   2       15.28       16.25      3.79 o 
  10   5   2      806.21      784.99     20.24 o 
  11   5   2       17.69       28.21     10.37 o 
  12   5   2     1430.41     1362.57     32.50 o 
  13   5   2     1625.54     1580.52     36.41 o 
  14   5   2      328.29      292.97     24.88 o 
  15   5   2       15.71        4.27     18.16 o 
  16   5   2      108.03      121.36     16.69 o 
  17   5   2      130.82      168.36     19.06 o 
  18   5   2       46.90       57.31     15.90 o 
  19   5   2       39.94       13.88     16.52 o 
  20   5   2        8.35        7.01     16.63 o 
  21   5   2       49.10       89.06     38.05 o 
 -21   6   2       34.63       -0.10     24.29 o 
 -20   6   2        3.31       -4.80     26.21 o 
 -19   6   2      250.10      245.95     26.81 o 
 -18   6   2        3.92       16.83     16.10 o 
 -17   6   2       59.34       58.72     17.04 o 
 -16   6   2      253.00      231.58     18.95 o 
 -15   6   2      491.60      469.88     22.67 o 
 -14   6   2      532.16      486.94     22.01 o 
 -13   6   2      107.36       89.99      9.40 o 
 -12   6   2      470.77      462.89     15.98 o 
 -11   6   2       91.93      101.80      8.62 o 
 -10   6   2      107.42      110.61     10.12 o 
  -9   6   2      847.46      848.79     17.87 o 
  -8   6   2     1072.02     1218.47     20.27 o 
  -7   6   2     1085.57     1207.83     19.34 o 
  -6   6   2     2341.61     2354.24     25.17 o 
  -5   6   2      148.96      150.05      7.49 o 
  -4   6   2     7645.41     7757.62     45.91 o 
  -3   6   2       37.33       56.88      6.05 o 
  -2   6   2       14.27       40.55      5.30 o 
  -1   6   2      227.51      302.71     10.22 o 
   0   6   2      683.80      624.22     13.43 o 
   1   6   2      716.80      790.43     12.49 o 
   2   6   2     1870.43     1861.13     19.98 o 
   3   6   2     5326.81     5376.03     38.03 o 
   4   6   2     3153.66     3311.00     29.95 o 
   5   6   2      296.72      275.22      9.77 o 
   6   6   2      203.90      221.51      9.06 o 
   7   6   2        6.15        2.25      2.94 o 
   8   6   2     2611.58     2689.97     31.52 o 
   9   6   2       22.36       19.37      4.68 o 
  10   6   2       13.72       10.07      4.54 o 
  11   6   2      659.86      588.70     22.75 o 
  12   6   2      286.10      289.50     19.56 o 
  13   6   2        7.23       15.48     11.09 o 
  14   6   2        1.46       -0.27     10.68 o 
  15   6   2      277.08      303.12     21.30 o 
  16   6   2       66.49       95.97     17.11 o 
  17   6   2      196.52      220.37     21.01 o 
  18   6   2      266.26      308.44     29.71 o 
  19   6   2      102.83      118.83     20.27 o 
  20   6   2        4.45      -15.82     18.81 o 
 -21   7   2        4.31       14.81     27.00 o 
 -20   7   2      312.95      312.86     40.41 o 
 -19   7   2       11.37       -7.24     22.24 o 
 -18   7   2      253.29      258.74     33.83 o 
 -17   7   2        4.75       -2.72     14.57 o 
 -16   7   2      576.57      553.11     30.64 o 
 -15   7   2      337.02      366.65     20.95 o 
 -14   7   2      155.92      105.01     21.12 o 
 -13   7   2      921.84      833.25     21.32 o 
 -12   7   2      272.76      295.87     12.78 o 
 -11   7   2      297.64      348.30     20.23 o 
 -10   7   2       41.87       65.77      7.71 o 
  -9   7   2     1485.38     1525.05     24.25 o 
  -8   7   2      349.47      333.63     14.34 o 
  -7   7   2      517.83      498.01     13.99 o 
  -6   7   2      110.00      143.20      8.55 o 
  -5   7   2     2186.28     2316.93     23.80 o 
  -4   7   2      106.68      123.94      8.51 o 
  -3   7   2      219.88      225.70     10.01 o 
  -2   7   2     1947.15     2029.32     25.27 o 
  -1   7   2       81.44       53.89      6.12 o 
   0   7   2     1332.10     1373.83     16.10 o 
   1   7   2     1085.49     1169.97     15.86 o 
   2   7   2     1085.63     1056.18     17.38 o 
   3   7   2     1831.26     1984.22     22.45 o 
   4   7   2       12.93       15.11      4.79 o 
   5   7   2     3233.19     3373.40     34.31 o 
   6   7   2       28.07       25.12      4.97 o 
   7   7   2     3069.69     3175.97     33.93 o 
   8   7   2      418.16      436.97     13.59 o 
   9   7   2     1263.94     1260.71     22.88 o 
  10   7   2       35.05       30.43      5.53 o 
  11   7   2      266.39      260.93     17.08 o 
  12   7   2      751.20      751.42     34.48 o 
  13   7   2      194.87      166.75     16.42 o 
  14   7   2      220.83      211.80     18.34 o 
  15   7   2       17.05        0.01     10.33 o 
  16   7   2      185.83      180.49     19.18 o 
  17   7   2      536.05      531.10     31.02 o 
  18   7   2      165.46      147.33     20.60 o 
  19   7   2       63.65       52.49     20.98 o 
  20   7   2        2.79       12.45     35.92 o 
 -21   8   2        6.32      -33.63     33.63 o 
 -20   8   2       28.33      -10.81     24.61 o 
 -19   8   2        7.61       10.84     29.92 o 
 -18   8   2       29.56       35.73     21.38 o 
 -17   8   2      445.31      461.55     39.15 o 
 -16   8   2        3.74      -16.34     16.34 o 
 -15   8   2      392.54      400.86     21.95 o 
 -14   8   2     1305.86     1205.44     28.76 o 
 -13   8   2      184.49      179.98     10.40 o 
 -12   8   2      397.13      446.50     15.82 o 
 -11   8   2      729.27      708.30     20.09 o 
 -10   8   2       28.92       47.55      6.63 o 
  -9   8   2      635.50      600.71     16.42 o 
  -8   8   2     1318.27     1303.92     21.69 o 
  -7   8   2       25.30       17.42      5.19 o 
  -6   8   2     3973.20     4024.32     37.58 o 
  -5   8   2       57.33       56.46      5.72 o 
  -4   8   2       61.65       42.55      7.14 o 
  -3   8   2     4802.27     4629.18     42.33 o 
  -2   8   2      278.77      327.81     12.67 o 
  -1   8   2     1586.45     1755.97     28.59 o 
   0   8   2     6290.51     6682.14     43.86 o 
   1   8   2      393.18      392.11     10.66 o 
   2   8   2       85.85      115.06      8.33 o 
   3   8   2       56.86       69.05      7.68 o 
   4   8   2      409.05      434.79     12.54 o 
   5   8   2     1566.15     1545.54     22.23 o 
   6   8   2     1405.52     1468.77     25.03 o 
   7   8   2     1303.20     1288.69     22.02 o 
   8   8   2       25.01       22.83      6.68 o 
   9   8   2      144.01      158.89     10.41 o 
  10   8   2       47.69       28.70      6.57 o 
  11   8   2      177.53      132.21     15.35 o 
  12   8   2       41.81       24.37     11.25 o 
  13   8   2      162.38      161.69     16.65 o 
  14   8   2       94.67       98.48     14.91 o 
  15   8   2      323.73      351.85     22.71 o 
  16   8   2      445.29      513.71     26.81 o 
  17   8   2      383.78      369.29     31.77 o 
  18   8   2       17.40       -1.22     17.15 o 
  19   8   2       39.00        4.18     24.96 o 
 -21   9   2        0.14      -23.50     35.79 o 
 -20   9   2       31.66       20.23     26.78 o 
 -19   9   2       12.52       -7.38     29.82 o 
 -18   9   2        1.13      -19.20     19.20 o 
 -17   9   2       65.87       79.58     24.42 o 
 -16   9   2      169.40      131.58     26.31 o 
 -15   9   2       26.91       53.77     23.67 o 
 -14   9   2     1198.27     1199.13     33.25 o 
 -13   9   2      170.80      167.63     12.53 o 
 -12   9   2       17.39       22.65      5.11 o 
 -11   9   2      738.36      739.24     21.09 o 
 -10   9   2      147.09      151.31     11.50 o 
  -9   9   2        2.07        9.84      6.14 o 
  -8   9   2     2660.66     2657.82     32.93 o 
  -7   9   2       46.65       54.61      8.03 o 
  -6   9   2      641.11      682.74     14.50 o 
  -5   9   2      490.91      460.26     11.19 o 
  -4   9   2      281.54      304.44     12.99 o 
  -3   9   2      365.02      417.58     14.46 o 
  -2   9   2      999.65     1085.10     22.53 o 
  -1   9   2      386.67      426.56     13.98 o 
   0   9   2     4073.73     4453.45     33.67 o 
   1   9   2       38.96       55.55      5.93 o 
   2   9   2     1475.44     1492.01     20.16 o 
   3   9   2      445.37      414.17     14.17 o 
   4   9   2      267.79      239.86     10.29 o 
   5   9   2        1.09        1.80      5.00 o 
   6   9   2      362.70      355.28     12.46 o 
   7   9   2      118.58      128.36      9.13 o 
   8   9   2      448.47      503.71     15.22 o 
   9   9   2      423.12      414.28     14.63 o 
  10   9   2      919.71      845.19     20.35 o 
  11   9   2      221.01      204.35     14.04 o 
  12   9   2      774.88      803.27     27.10 o 
  13   9   2     1611.07     1500.52     44.55 o 
  14   9   2      418.09      439.28     23.95 o 
  15   9   2        9.99       36.13     15.93 o 
  16   9   2      264.41      266.77     26.49 o 
  17   9   2       76.91       94.75     20.73 o 
  18   9   2      371.03      441.73     33.31 o 
  19   9   2        0.50       52.32     29.11 o 
 -20  10   2        2.79       54.28     28.36 o 
 -19  10   2       27.49       21.49     26.09 o 
 -18  10   2        0.00       13.81     23.26 o 
 -17  10   2       70.21       51.00     22.50 o 
 -16  10   2      182.24      177.22     29.36 o 
 -15  10   2        1.89       -0.25     17.77 o 
 -14  10   2       21.99       24.44      8.28 o 
 -13  10   2      170.39      165.81     12.89 o 
 -12  10   2      436.42      410.90     17.74 o 
 -11  10   2       13.07       23.58      8.40 o 
 -10  10   2     2840.83     2824.07     48.42 o 
  -9  10   2       35.43       27.40      8.51 o 
  -8  10   2       81.37       72.78      9.79 o 
  -7  10   2        1.04        8.26      6.67 o 
  -6  10   2      366.29      375.38     15.42 o 
  -5  10   2       38.16       46.56      7.90 o 
  -4  10   2        2.00       -2.52      5.47 o 
  -3  10   2      248.48      281.71     12.73 o 
  -2  10   2        0.42       -2.86      5.29 o 
  -1  10   2      184.27      238.10     14.72 o 
   0  10   2      698.73      717.75     13.73 o 
   1  10   2        8.61        4.95      5.28 o 
   2  10   2        0.07       -0.42      4.64 o 
   3  10   2       83.64      100.06      9.31 o 
   4  10   2       25.05       19.47      5.74 o 
   5  10   2     1211.64     1244.29     23.03 o 
   6  10   2      575.79      637.66     26.37 o 
   7  10   2       70.88       88.26      8.39 o 
   8  10   2      133.69      171.08     10.43 o 
   9  10   2        4.87       10.98      4.08 o 
  10  10   2      250.95      263.22     17.33 o 
  11  10   2      269.02      279.69     19.56 o 
  12  10   2      427.68      414.67     25.68 o 
  13  10   2       92.29      138.77     20.05 o 
  14  10   2       86.53       71.77     17.39 o 
  15  10   2      153.48      234.53     24.45 o 
  16  10   2        3.76      -24.52     25.93 o 
  17  10   2       89.41      116.69     22.30 o 
  18  10   2        1.40      -18.30     53.27 o 
  19  10   2       80.47       80.19     32.89 o 
 -19  11   2        0.49      -16.81     22.79 o 
 -18  11   2        7.85       15.15     41.38 o 
 -17  11   2      139.70      105.56     27.15 o 
 -16  11   2       40.03       77.93     24.48 o 
 -15  11   2      236.05      230.79     30.74 o 
 -14  11   2      217.51      182.67     47.80 o 
 -13  11   2      231.03      203.61     25.19 o 
 -12  11   2      461.08      455.07     23.86 o 
 -11  11   2       32.04       70.29     10.06 o 
 -10  11   2      150.30      156.79     13.77 o 
  -9  11   2      374.24      412.15     26.47 o 
  -8  11   2      268.93      220.66     14.38 o 
  -7  11   2       70.13       77.86     10.00 o 
  -6  11   2     1507.75     1486.21     28.68 o 
  -5  11   2       69.23       83.31      9.46 o 
  -4  11   2      112.31      104.96     10.05 o 
  -3  11   2        1.75        4.64      5.88 o 
  -2  11   2     3170.00     3185.45     38.27 o 
  -1  11   2      692.87      742.20     18.81 o 
   0  11   2     1141.33     1068.44     16.47 o 
   1  11   2     3279.11     3349.29     31.26 o 
   2  11   2        5.63        5.98      4.81 o 
   3  11   2      599.51      575.04     14.39 o 
   4  11   2       58.64       58.14      7.26 o 
   5  11   2     1414.65     1394.67     23.02 o 
   6  11   2        0.38        0.35      6.20 o 
   7  11   2        0.12       -6.37      6.37 o 
   8  11   2     2224.85     2046.20     36.51 o 
   9  11   2     2628.96     2644.18     42.28 o 
  10  11   2      256.01      215.86     15.90 o 
  11  11   2       49.39       28.60      6.74 o 
  12  11   2       47.70       39.31     15.16 o 
  13  11   2      425.38      449.24     42.14 o 
  14  11   2       66.97       75.34     17.30 o 
  15  11   2      286.25      304.67     26.34 o 
  16  11   2        3.18        0.60     32.95 o 
  17  11   2       52.59       38.90     26.06 o 
  18  11   2      149.64      131.93     33.94 o 
 -19  12   2       17.39       36.98     23.60 o 
 -18  12   2       24.61       42.69     41.86 o 
 -17  12   2        9.55       18.42     35.05 o 
 -16  12   2       16.24       44.94     31.08 o 
 -15  12   2       15.98       19.57     17.88 o 
 -14  12   2       16.19       37.58     15.89 o 
 -13  12   2        0.11       -3.55      8.38 o 
 -12  12   2      116.47      123.37     11.44 o 
 -11  12   2        0.13       -6.27      6.27 o 
 -10  12   2     1769.41     1722.40     35.06 o 
  -9  12   2      398.72      424.84     18.86 o 
  -8  12   2      334.47      398.10     18.18 o 
  -7  12   2      165.32      162.03     13.13 o 
  -6  12   2     1123.20     1093.18     25.88 o 
  -5  12   2       29.90       48.11      8.98 o 
  -4  12   2      860.66      845.77     21.88 o 
  -3  12   2      391.77      406.64     15.80 o 
  -2  12   2       17.18       10.04      6.70 o 
  -1  12   2       47.27       49.85      7.89 o 
   0  12   2       60.80       60.74      7.98 o 
   1  12   2      302.82      314.77     12.22 o 
   2  12   2     1827.47     1826.72     24.32 o 
   3  12   2      204.17      230.25     12.95 o 
   4  12   2      876.23      898.51     23.41 o 
   5  12   2       16.42       18.02      8.03 o 
   6  12   2      248.85      267.39     15.29 o 
   7  12   2      880.93      901.51     27.08 o 
   8  12   2      344.70      367.26     21.30 o 
   9  12   2       79.86       92.77     12.51 o 
  10  12   2      255.98      292.79     18.78 o 
  11  12   2      461.43      492.55     22.35 o 
  12  12   2      313.09      319.46     25.27 o 
  13  12   2        6.56        1.62     14.25 o 
  14  12   2        7.07        3.41     15.40 o 
  15  12   2      353.97      350.01     28.96 o 
  16  12   2       15.62       -3.42     18.29 o 
  17  12   2        0.25      -22.48     22.48 o 
  18  12   2       37.59       18.30     27.81 o 
 -19  13   2       11.93       13.00     33.35 o 
 -18  13   2      101.04      168.74     32.24 o 
 -17  13   2       24.99        8.94     20.46 o 
 -16  13   2        5.08        4.46     19.09 o 
 -15  13   2       13.55       23.94     18.44 o 
 -14  13   2      273.35      296.62     17.63 o 
 -13  13   2       11.86        8.51     15.64 o 
 -12  13   2      247.82      222.91     22.63 o 
 -11  13   2      530.48      497.75     20.98 o 
 -10  13   2      894.52      836.77     28.13 o 
  -9  13   2       11.36       12.90      7.45 o 
  -8  13   2     3509.75     3182.47     53.99 o 
  -7  13   2       73.15       71.18     10.67 o 
  -6  13   2      652.46      640.60     21.23 o 
  -5  13   2      167.60      183.92     13.33 o 
  -4  13   2       36.66       38.86      8.35 o 
  -3  13   2      516.83      542.27     21.25 o 
  -2  13   2      147.44      120.56     10.66 o 
  -1  13   2      182.93      154.65     11.19 o 
   0  13   2      144.48      116.43     10.72 o 
   1  13   2     1023.66     1099.86     31.00 o 
   2  13   2      279.00      267.74     18.22 o 
   3  13   2      381.97      361.77     16.12 o 
   4  13   2      363.54      364.36     16.72 o 
   5  13   2      146.20      147.00     12.75 o 
   6  13   2        4.26       -0.73      6.16 o 
   7  13   2      122.92      138.15     13.00 o 
   8  13   2        0.14        8.45      5.69 o 
   9  13   2       10.98        8.14      5.19 o 
  10  13   2      258.32      253.06     32.37 o 
  11  13   2      941.67      974.28     31.98 o 
  12  13   2       23.35        6.93     13.58 o 
  13  13   2      193.38      169.82     21.52 o 
  14  13   2       66.10       62.68     18.62 o 
  15  13   2        8.68        8.23     17.71 o 
  16  13   2       24.43      -19.02     23.87 o 
  17  13   2       21.02      -18.15     45.88 o 
  18  13   2       42.75       -3.19     40.87 o 
 -18  14   2       10.48      -21.53     21.53 o 
 -17  14   2      113.32      117.51     28.78 o 
 -16  14   2      189.21      190.37     31.78 o 
 -15  14   2      379.16      422.38     38.15 o 
 -14  14   2      180.91      182.67     13.43 o 
 -13  14   2       30.81       53.36      9.45 o 
 -12  14   2       48.74       33.43     11.04 o 
 -11  14   2        7.73       16.48      7.02 o 
 -10  14   2      270.67      293.91     19.21 o 
  -9  14   2      276.09      287.83     17.64 o 
  -8  14   2      162.09      169.31     13.94 o 
  -7  14   2      837.88      776.67     24.20 o 
  -6  14   2        5.92       -9.00      9.00 o 
  -5  14   2      396.62      432.04     23.05 o 
  -4  14   2     1193.16     1115.90     26.58 o 
  -3  14   2       95.88       66.09      9.98 o 
  -2  14   2      365.53      390.51     21.65 o 
  -1  14   2     2719.72     2388.65     45.78 o 
   0  14   2       39.97       20.72     10.37 o 
   1  14   2       14.14       -2.62      9.56 o 
   2  14   2       46.67       28.81     10.73 o 
   3  14   2     1317.19     1268.07     34.82 o 
   4  14   2      170.46      151.81     16.04 o 
   5  14   2       77.33      106.96     13.71 o 
   6  14   2       80.10       96.28     11.34 o 
   7  14   2      176.27      158.80     13.41 o 
   8  14   2       24.20       30.41      8.93 o 
   9  14   2      295.59      309.46     17.17 o 
  10  14   2      111.63      100.09     16.22 o 
  11  14   2       42.42       42.02      8.14 o 
  12  14   2       29.49       28.21     18.80 o 
  13  14   2        0.18       26.42     18.43 o 
  14  14   2       35.10       45.05     37.59 o 
  15  14   2       32.37      -10.25     34.68 o 
  16  14   2       75.97       43.68     41.41 o 
  17  14   2       64.28       63.14     45.16 o 
 -18  15   2       11.14      -27.52     27.52 o 
 -17  15   2       82.36      137.83     39.06 o 
 -16  15   2       96.18      103.20     28.01 o 
 -15  15   2      425.80      507.40     41.58 o 
 -14  15   2       64.54       93.83     12.52 o 
 -13  15   2        6.40       -2.15      9.25 o 
 -12  15   2      166.65      169.13     17.96 o 
 -11  15   2      631.21      649.74     28.55 o 
 -10  15   2       10.19       13.60      6.98 o 
  -9  15   2       76.35       52.44      9.39 o 
  -8  15   2      602.08      579.63     22.27 o 
  -7  15   2       47.93       45.46      9.61 o 
  -6  15   2      150.22      179.35     14.38 o 
  -5  15   2        6.84        8.05      9.27 o 
  -4  15   2      651.01      598.00     26.01 o 
  -3  15   2        0.01       -8.46      8.46 o 
  -2  15   2     2164.76     1990.00     43.86 o 
  -1  15   2      619.22      566.50     25.35 o 
   0  15   2       31.30       21.69     10.34 o 
   1  15   2     2148.94     1973.61     43.51 o 
   2  15   2      182.73      173.32     16.91 o 
   3  15   2      130.86      144.48     15.94 o 
   4  15   2        2.64        1.88      8.57 o 
   5  15   2      274.24      296.95     20.98 o 
   6  15   2      457.81      423.60     22.34 o 
   7  15   2       17.61       24.27      8.80 o 
   8  15   2      215.20      183.45     17.16 o 
   9  15   2      135.68      140.94     12.57 o 
  10  15   2      416.60      411.06     22.23 o 
  11  15   2        7.19       15.73     19.23 o 
  12  15   2      253.50      272.06     24.93 o 
  13  15   2      304.06      338.26     28.39 o 
  14  15   2        1.65        5.68     18.50 o 
  15  15   2       65.57       71.74     26.73 o 
  16  15   2        0.27       33.54     24.45 o 
  17  15   2       39.94       29.03     39.89 o 
 -17  16   2       62.40      147.04     42.43 o 
 -16  16   2       22.62       -1.72     24.36 o 
 -15  16   2       23.33       47.39     23.13 o 
 -14  16   2       90.61      105.18     29.13 o 
 -13  16   2       29.40       17.35     10.09 o 
 -12  16   2       48.00       58.49     12.18 o 
 -11  16   2       89.49      108.32     12.88 o 
 -10  16   2      260.75      290.54     26.59 o 
  -9  16   2       43.05       52.02      9.83 o 
  -8  16   2       10.32       22.90      8.30 o 
  -7  16   2       11.16       21.37      8.84 o 
  -6  16   2       27.37       24.32      9.72 o 
  -5  16   2      458.25      462.01     24.94 o 
  -4  16   2     2296.44     2267.53     50.16 o 
  -3  16   2      567.57      450.46     24.61 o 
  -2  16   2        0.54        9.62     10.30 o 
  -1  16   2      182.26      180.59     17.65 o 
   0  16   2       70.74       36.17     11.71 o 
   1  16   2        0.18        5.68      9.15 o 
   2  16   2       23.08        5.80      9.52 o 
   3  16   2      714.46      740.63     30.89 o 
   4  16   2     2085.74     1987.23     46.30 o 
   5  16   2       71.06       54.57     10.77 o 
   6  16   2      409.36      394.14     22.95 o 
   7  16   2     1193.10     1211.28     37.46 o 
   8  16   2      163.10      140.69     19.06 o 
   9  16   2      106.80       98.12     15.82 o 
  10  16   2      162.95      123.27     17.06 o 
  11  16   2       45.33       67.87     14.35 o 
  12  16   2       13.64       14.67     20.83 o 
  13  16   2       29.57       21.65     20.78 o 
  14  16   2        3.42      -17.68     24.41 o 
  15  16   2        2.21       -1.01     26.54 o 
 -16  17   2        2.56        2.00     23.15 o 
 -15  17   2        0.01      -25.10     25.10 o 
 -14  17   2       16.22       19.01     30.04 o 
 -13  17   2       33.09       37.23     11.36 o 
 -12  17   2        2.91       -9.68     10.94 o 
 -11  17   2       81.97       99.55     20.53 o 
 -10  17   2       38.93       57.84     10.94 o 
  -9  17   2      515.53      466.36     29.04 o 
  -8  17   2       28.67       13.55     14.11 o 
  -7  17   2        0.13       -3.84      7.63 o 
  -6  17   2       21.47        0.96      8.53 o 
  -5  17   2       72.20       67.47     13.25 o 
  -4  17   2     1080.98     1017.03     40.43 o 
  -3  17   2       55.48       73.17     13.42 o 
  -2  17   2      491.87      406.40     31.60 o 
  -1  17   2        1.46        4.51      8.86 o 
   0  17   2      131.18      132.12     16.16 o 
   1  17   2       13.76       -8.78      8.78 o 
   2  17   2      128.20      123.10     16.12 o 
   3  17   2       76.32       83.90     13.53 o 
   4  17   2       94.21       85.62     16.04 o 
   5  17   2        4.90       21.79      7.58 o 
   6  17   2       40.87       47.65     10.01 o 
   7  17   2        0.16       -2.09      6.69 o 
   8  17   2      150.67      120.59     12.57 o 
   9  17   2       18.16       29.99      9.26 o 
  10  17   2       58.95       52.18      9.98 o 
  11  17   2        5.23        7.99     20.06 o 
  12  17   2       76.28       87.01     24.10 o 
  13  17   2      103.27      127.15     38.52 o 
  14  17   2       44.32      104.59     35.78 o 
 -15  18   2       10.20       -7.72     21.41 o 
 -14  18   2       26.80       62.65     32.82 o 
 -13  18   2      247.41      198.80     17.79 o 
 -12  18   2      141.70       94.54     36.14 o 
 -11  18   2      303.60      293.26     31.85 o 
 -10  18   2      132.95      140.58     28.67 o 
  -9  18   2       62.07       75.04     11.58 o 
  -8  18   2        4.42        1.13      8.76 o 
  -7  18   2        0.06        3.11      7.37 o 
  -6  18   2        1.87        2.39      7.42 o 
  -5  18   2       98.33       92.66     13.83 o 
  -4  18   2       93.93       86.65     14.17 o 
  -3  18   2        1.28       11.62      9.74 o 
  -2  18   2        0.07       -2.86      8.38 o 
  -1  18   2      176.41      164.13     18.12 o 
   0  18   2      301.26      312.30     22.59 o 
   1  18   2      272.39      254.31     21.55 o 
   2  18   2      299.07      287.03     23.93 o 
   3  18   2       29.41       28.36     11.91 o 
   4  18   2      192.63      194.81     19.13 o 
   5  18   2        8.95       23.78      8.44 o 
   6  18   2        0.37       -6.28      6.28 o 
   7  18   2        5.23        1.82      7.11 o 
   8  18   2       36.72       63.04     19.35 o 
   9  18   2        9.38       -9.35      9.35 o 
  10  18   2       50.37       80.11     12.55 o 
  11  18   2        0.07        5.70     10.93 o 
  12  18   2       45.98       19.28     24.90 o 
  13  18   2       88.08      143.94     37.26 o 
 -14  19   2        2.71       58.46     30.36 o 
 -13  19   2       47.29       58.48     13.97 o 
 -12  19   2      138.76      152.44     26.55 o 
 -11  19   2      943.42      914.05     52.02 o 
 -10  19   2       48.47       51.78      8.93 o 
  -9  19   2       68.86       57.86      9.66 o 
  -8  19   2      563.85      542.93     32.33 o 
  -7  19   2      104.50      130.01     16.21 o 
  -6  19   2      113.28      145.37     16.37 o 
  -5  19   2      190.59      184.12     18.63 o 
  -4  19   2      118.56      111.47     16.09 o 
  -3  19   2        2.60       -2.15      8.36 o 
  -2  19   2      125.94      121.83     16.32 o 
  -1  19   2      158.04      156.52     17.64 o 
   0  19   2       14.19       13.28      9.57 o 
   1  19   2      401.16      360.50     24.59 o 
   2  19   2        7.66       19.66      9.26 o 
   3  19   2        5.01       12.04      8.37 o 
   4  19   2      140.50      136.89     16.46 o 
   5  19   2        4.60        4.96      7.40 o 
   6  19   2        8.17       -6.98      7.16 o 
   7  19   2       50.16       51.71     12.45 o 
   8  19   2      182.51      166.74     19.60 o 
   9  19   2      196.15      196.05     23.96 o 
  10  19   2      177.37      172.80     15.54 o 
  11  19   2      222.06      179.12     41.82 o 
  12  19   2       16.88       -8.44     20.43 o 
 -13  20   2      151.98      118.83     16.73 o 
 -12  20   2        0.75      -17.42     17.42 o 
 -11  20   2       17.21       34.15     30.25 o 
 -10  20   2      164.66      117.49     18.31 o 
  -9  20   2        0.59        0.01      8.86 o 
  -8  20   2       10.10        3.64      8.05 o 
  -7  20   2        0.61       24.22      9.43 o 
  -6  20   2      190.45      185.29     21.28 o 
  -5  20   2        4.81        8.25      7.94 o 
  -4  20   2        4.59       -1.28     10.91 o 
  -3  20   2        0.43        0.62      8.42 o 
  -2  20   2        0.26       17.01      8.84 o 
  -1  20   2        7.15       10.60      8.08 o 
   0  20   2        2.82       -2.39     14.55 o 
   1  20   2      116.00       88.18     13.18 o 
   2  20   2        1.96       -0.13      7.60 o 
   3  20   2      125.32      120.06     15.03 o 
   4  20   2      143.04      169.88     28.60 o 
   5  20   2        8.90       15.10      8.14 o 
   6  20   2       23.60       16.36      7.65 o 
   7  20   2       38.26       13.97     10.99 o 
   8  20   2      534.03      560.41     30.88 o 
   9  20   2      159.84      179.94     17.90 o 
  10  20   2      113.79       95.20     14.15 o 
  11  20   2        6.53      -22.80     22.80 o 
 -12  21   2        8.74       18.25     17.74 o 
 -11  21   2      257.67      203.62     32.55 o 
 -10  21   2       74.10       26.53      9.83 o 
  -9  21   2      236.01      192.64     20.12 o 
  -8  21   2       24.19        8.68     12.49 o 
  -7  21   2      178.32      185.10     20.27 o 
  -6  21   2       49.74       40.45     20.81 o 
  -5  21   2        0.04        2.40     12.29 o 
  -4  21   2      187.94      241.74     21.59 o 
  -3  21   2       59.39       34.96      9.15 o 
  -2  21   2        9.04       15.86      8.06 o 
  -1  21   2       16.62       29.81     12.75 o 
   0  21   2      172.55      170.46     18.63 o 
   1  21   2        7.13        8.17      8.06 o 
   2  21   2       89.19       58.73     12.31 o 
   3  21   2      740.55      759.54     32.70 o 
   4  21   2       70.32       66.43      8.59 o 
   5  21   2        1.12      -11.29     11.74 o 
   6  21   2       35.79       51.92      8.60 o 
   7  21   2      155.86      138.76     16.27 o 
   8  21   2       27.27       29.22      9.22 o 
   9  21   2       34.72       51.98     13.44 o 
  10  21   2        0.93       28.64     14.32 o 
 -11  22   2        0.82       -4.11     16.37 o 
 -10  22   2      168.93      188.22     51.04 o 
  -9  22   2      213.77      244.75     17.27 o 
  -8  22   2      232.92      284.31     25.47 o 
  -7  22   2       22.34       42.54     20.14 o 
  -6  22   2      103.09       88.37     29.48 o 
  -5  22   2      136.53      141.76     19.74 o 
  -4  22   2      132.84      178.46     22.60 o 
  -3  22   2      578.14      678.12     32.53 o 
  -2  22   2       70.91       70.91     12.61 o 
  -1  22   2      128.13      135.37     16.42 o 
   0  22   2      105.59      103.84     13.78 o 
   1  22   2       20.76       20.39      9.45 o 
   2  22   2      277.52      273.52     23.53 o 
   3  22   2       75.47       70.63     10.92 o 
   4  22   2      506.94      572.67     28.55 o 
   5  22   2      340.39      361.26     25.92 o 
   6  22   2       71.53       72.74     24.54 o 
   7  22   2       84.80      113.98     22.99 o 
   8  22   2      154.11      162.62     20.86 o 
   9  22   2      182.91      201.82     18.67 o 
  10  22   2       27.09       34.79     18.12 o 
  -9  23   2      273.15      248.08     24.10 o 
  -8  23   2      183.56      235.47     32.32 o 
  -7  23   2       78.15       85.74     11.09 o 
  -6  23   2      266.28      281.57     27.06 o 
  -5  23   2      291.80      313.62     29.83 o 
  -4  23   2       34.55       35.05     12.76 o 
  -3  23   2        8.47       -2.64     11.56 o 
  -2  23   2      194.59      221.02     19.08 o 
  -1  23   2      239.52      198.36     41.20 o 
   0  23   2      101.60       96.78     14.88 o 
   1  23   2      256.57      257.17     32.22 o 
   2  23   2       10.29       18.25      9.40 o 
   3  23   2        8.06       -3.68     12.32 o 
   4  23   2      153.58      150.95     36.41 o 
   5  23   2        0.79       12.32      9.14 o 
   6  23   2       11.45       25.50      9.68 o 
   7  23   2       99.20       74.99     33.46 o 
   8  23   2      396.10      226.07     22.41 o 
  -6  24   2       30.30      -15.44     15.44 o 
  -5  24   2      405.29      371.26    106.77 o 
  -4  24   2      110.10       92.47     10.75 o 
  -3  24   2      475.97      514.89     30.78 o 
  -2  24   2        9.54       30.01     10.32 o 
  -1  24   2        9.99       28.59     13.10 o 
   0  24   2        1.61       -5.51     16.61 o 
   1  24   2      229.65      185.42     16.78 o 
   2  24   2        0.49        4.72     14.09 o 
   3  24   2       43.76       37.26     10.14 o 
   4  24   2      113.09      161.57     15.66 o 
   5  24   2       44.93       39.47     13.54 o 
   6  24   2      124.03      127.57     17.87 o 
  -1  25   2       39.62       55.34     34.07 o 
   0  25   2       36.25       46.60     32.85 o 
   1  25   2       76.16       53.51     41.37 o 
   2  25   2       55.81       58.60     22.62 o 
 -21   0   3        7.48      -15.41     31.34 o 
 -19   0   3       35.56       62.24     24.09 o 
 -17   0   3       18.22       18.83     17.48 o 
 -15   0   3       30.16        7.29     14.47 o 
 -13   0   3     1176.85     1039.79     31.96 o 
 -11   0   3       49.96       56.86      9.44 o 
  -9   0   3      263.67      334.23     15.86 o 
  -7   0   3        9.48        8.71      6.86 o 
  -5   0   3     3164.21     3106.80     34.12 o 
  -3   0   3     7516.50     7466.62    208.42 o 
  -1   0   3     6275.41     5983.55     54.58 o 
   1   0   3   138881.44   136272.53   1730.95 o 
   3   0   3    26812.45    27673.30    241.06 o 
   5   0   3     8458.98     9069.98     88.81 o 
   7   0   3      171.09      205.98     24.62 o 
   9   0   3     1552.98     1541.54     41.38 o 
  11   0   3     4015.97     3855.44     72.43 o 
  13   0   3      410.72      363.50     28.90 o 
  15   0   3       13.03        8.02     15.67 o 
  17   0   3        4.06       -2.74     16.21 o 
  19   0   3      297.48      371.72     38.37 o 
  21   0   3       65.38       45.44     39.05 o 
 -22   1   3      241.97      284.64     40.94 o 
 -21   1   3        0.11      -22.97     22.97 o 
 -20   1   3       39.31        3.99     27.46 o 
 -19   1   3     1300.32     1415.42     48.43 o 
 -18   1   3      500.28      567.23     27.18 o 
 -17   1   3      135.78      149.73     17.51 o 
 -16   1   3      168.29      181.26     16.78 o 
 -15   1   3      652.09      621.84     24.02 o 
 -14   1   3     5956.71     5476.30     53.94 o 
 -13   1   3      243.40      241.66     11.67 o 
 -12   1   3        6.54       10.07      4.39 o 
 -11   1   3       76.97       50.86      6.61 o 
 -10   1   3      622.89      616.21     15.42 o 
  -9   1   3     1044.96     1094.64     18.79 o 
  -8   1   3     5265.22     5489.37     60.15 o 
  -7   1   3    11297.51    11973.04     65.11 o 
  -6   1   3      883.30      824.31     13.47 o 
  -5   1   3     1074.15     1115.64     14.06 o 
  -4   1   3      569.35      592.09      9.66 o 
  -3   1   3     9042.98     8820.42     44.57 o 
  -2   1   3      988.85      982.79     15.27 o 
  -1   1   3      353.65      364.71      6.57 o 
   0   1   3    22949.35    22691.70    102.88 o 
   1   1   3     3918.11     3674.95     23.71 o 
   2   1   3    51319.34    52241.00    318.31 o 
   3   1   3        5.20       22.79      5.66 o 
   4   1   3      136.78      196.40      6.28 o 
   5   1   3      815.96      808.45     13.28 o 
   6   1   3       71.02       58.01      4.91 o 
   7   1   3       66.52       56.16      5.91 o 
   8   1   3       92.06       88.96      5.90 o 
   9   1   3        5.04       -2.69      2.69 o 
  10   1   3      158.95      143.48     17.13 o 
  11   1   3       97.17       72.13     12.18 o 
  12   1   3       45.71       25.26     11.04 o 
  13   1   3      114.58      117.54     14.50 o 
  14   1   3      149.02      126.34     15.54 o 
  15   1   3      121.10      109.47     15.53 o 
  16   1   3       33.78       29.41     12.34 o 
  17   1   3        8.96       21.70     13.03 o 
  18   1   3      242.57      263.61     25.78 o 
  19   1   3      622.16      686.23     33.52 o 
  20   1   3        1.09        1.90     15.34 o 
  21   1   3       73.22       66.76     39.56 o 
 -22   2   3        3.34       10.99     26.89 o 
 -21   2   3        0.19      -30.17     30.17 o 
 -20   2   3      103.73       93.27     21.56 o 
 -19   2   3       41.27       90.33     19.91 o 
 -18   2   3       22.05       15.00     15.38 o 
 -17   2   3      227.86      230.12     24.70 o 
 -16   2   3     1785.17     1726.28     38.67 o 
 -15   2   3      429.94      423.17     20.78 o 
 -14   2   3      256.97      234.86     12.34 o 
 -13   2   3        0.01       13.41      3.83 o 
 -12   2   3      209.90      220.98     10.85 o 
 -11   2   3      257.63      250.69     11.05 o 
 -10   2   3      135.57      127.12      8.67 o 
  -9   2   3     2179.98     2411.12     27.79 o 
  -8   2   3        6.64        2.71      6.11 o 
  -7   2   3     3364.57     3743.10     31.56 o 
  -6   2   3       68.43       82.46      5.67 o 
  -5   2   3      821.15      856.57     18.20 o 
  -4   2   3      134.90      152.73      6.53 o 
  -3   2   3    33344.45    33115.62    224.64 o 
  -2   2   3      746.89      745.69     12.10 o 
  -1   2   3    18685.28    18218.22     78.07 o 
   0   2   3        2.63       11.09      3.53 o 
   1   2   3    24177.33    23445.38     98.10 o 
   2   2   3     1518.74     1374.83     14.84 o 
   3   2   3     1320.58     1240.15     14.35 o 
   4   2   3     1837.39     1876.61     22.54 o 
   5   2   3       27.62       62.88      4.19 o 
   6   2   3      183.51      232.87      6.56 o 
   7   2   3     1114.61     1113.64     15.27 o 
   8   2   3      298.90      275.37      7.21 o 
   9   2   3      102.10       58.09      8.51 o 
  10   2   3      630.75      611.15     21.27 o 
  11   2   3      620.32      621.10     22.62 o 
  12   2   3      163.39      179.62     18.22 o 
  13   2   3       56.34       46.36     12.81 o 
  14   2   3      129.37      122.16     16.64 o 
  15   2   3       17.76       41.07     13.25 o 
  16   2   3        2.67        2.39     11.18 o 
  17   2   3       18.42       18.86     14.21 o 
  18   2   3       15.75        4.82     13.73 o 
  19   2   3       24.63       15.75     15.62 o 
  20   2   3      277.67      273.34     26.79 o 
  21   2   3       12.98       30.02     38.38 o 
 -22   3   3       17.49      -15.53     26.57 o 
 -21   3   3      201.18      208.17     37.27 o 
 -20   3   3       99.60      128.98     23.41 o 
 -19   3   3      317.24      329.96     28.88 o 
 -18   3   3      384.51      361.05     27.77 o 
 -17   3   3      344.50      353.21     22.12 o 
 -16   3   3      269.76      328.02     20.30 o 
 -15   3   3       35.48       36.61     11.79 o 
 -14   3   3      103.12       77.73      9.89 o 
 -13   3   3      145.10      144.29     10.50 o 
 -12   3   3       13.25       14.17      5.60 o 
 -11   3   3       20.60       16.25      4.13 o 
 -10   3   3     1146.19     1182.90     20.89 o 
  -9   3   3      683.59      707.59     15.58 o 
  -8   3   3       70.86       65.04      6.56 o 
  -7   3   3     6854.22     7423.92     48.14 o 
  -6   3   3      236.57      212.18      8.11 o 
  -5   3   3     2433.25     2498.72     22.06 o 
  -4   3   3     7210.04     6955.82     68.06 o 
  -3   3   3       86.22       82.65      7.19 o 
  -2   3   3      169.87      154.94      5.71 o 
  -1   3   3     2294.92     2166.80     17.08 o 
   0   3   3        1.15        1.88      3.49 o 
   1   3   3     2556.24     2557.64     22.30 o 
   2   3   3     1536.76     1601.85     16.95 o 
   3   3   3     4012.88     3986.32     29.32 o 
   4   3   3    22254.87    21661.17    170.76 o 
   5   3   3      400.18      441.61     15.10 o 
   6   3   3     9311.59     9442.86     87.81 o 
   7   3   3      510.74      474.71     10.97 o 
   8   3   3      323.25      328.58      9.09 o 
   9   3   3      677.36      679.75     16.94 o 
  10   3   3      151.55      143.04     12.97 o 
  11   3   3      270.02      231.89     15.95 o 
  12   3   3     1137.94     1072.47     29.68 o 
  13   3   3        5.01        1.02     10.42 o 
  14   3   3       56.79       56.93     13.27 o 
  15   3   3      284.21      279.72     24.38 o 
  16   3   3       12.08       18.36     11.89 o 
  17   3   3        3.33        3.26     12.62 o 
  18   3   3       20.66       20.16     13.59 o 
  19   3   3        0.05        4.27     15.25 o 
  20   3   3        0.52       -1.94     17.81 o 
 -22   4   3      139.39      128.04     47.44 o 
 -21   4   3       67.44       71.10     22.88 o 
 -20   4   3       11.96        6.50     17.61 o 
 -19   4   3       63.12       92.90     20.67 o 
 -18   4   3       10.53       14.83     14.97 o 
 -17   4   3      525.56      511.54     30.01 o 
 -16   4   3      864.02      811.71     28.34 o 
 -15   4   3     1470.78     1441.50     34.65 o 
 -14   4   3       31.55       35.22      4.64 o 
 -13   4   3      926.87      916.26     21.61 o 
 -12   4   3      266.54      290.89     12.67 o 
 -11   4   3       28.05       41.25      6.55 o 
 -10   4   3     1313.72     1248.67     21.58 o 
  -9   4   3      670.24      739.54     17.51 o 
  -8   4   3        0.79        2.40      4.36 o 
  -7   4   3      243.73      261.25      9.76 o 
  -6   4   3      744.42      740.81     13.75 o 
  -5   4   3     3424.87     3568.60     30.81 o 
  -4   4   3    13885.64    13950.19     99.91 o 
  -3   4   3       78.32       55.34      4.11 o 
  -2   4   3     3887.78     3943.24     25.59 o 
  -1   4   3    22587.87    22561.69    170.88 o 
   0   4   3     1917.72     1865.48     17.28 o 
   1   4   3      575.68      500.51     10.04 o 
   2   4   3       28.57       44.62      4.77 o 
   3   4   3     1849.38     1903.99     20.17 o 
   4   4   3        3.83       10.71      3.89 o 
   5   4   3     4817.94     5091.59     38.14 o 
   6   4   3      145.33      169.15      7.07 o 
   7   4   3      161.28      167.08      7.27 o 
   8   4   3       24.55       12.70      3.04 o 
   9   4   3       46.38       47.27      6.53 o 
  10   4   3     1845.21     1775.44     34.15 o 
  11   4   3     1019.45      929.55     26.91 o 
  12   4   3       46.77       53.78     12.11 o 
  13   4   3        7.57        8.99     10.45 o 
  14   4   3        6.47        4.69     10.74 o 
  15   4   3      124.30      144.85     17.19 o 
  16   4   3        6.84        4.13     11.27 o 
  17   4   3      125.20      128.27     18.16 o 
  18   4   3       40.67       28.60     14.97 o 
  19   4   3       29.91        8.87     15.13 o 
  20   4   3       42.93       44.27     23.27 o 
 -21   5   3        6.47      -18.74     18.74 o 
 -20   5   3       28.03        8.90     18.98 o 
 -19   5   3        3.81       -8.21     15.78 o 
 -18   5   3       12.70       12.38     17.04 o 
 -17   5   3      604.30      659.90     32.94 o 
 -16   5   3     1780.30     1780.25     40.11 o 
 -15   5   3      735.18      721.69     26.22 o 
 -14   5   3     1895.42     1785.46     30.53 o 
 -13   5   3     2665.25     2451.78     34.99 o 
 -12   5   3      221.15      212.29     11.22 o 
 -11   5   3      382.72      407.20     14.18 o 
 -10   5   3      954.07      981.08     19.65 o 
  -9   5   3       91.72       67.27      6.89 o 
  -8   5   3      176.37      173.06      8.97 o 
  -7   5   3     1008.90     1101.38     17.89 o 
  -6   5   3      753.60      920.10     15.55 o 
  -5   5   3        8.82        0.31      3.87 o 
  -4   5   3     2126.55     2095.38     19.86 o 
  -3   5   3     3558.40     3717.20     29.32 o 
  -2   5   3      997.64      996.56     11.61 o 
  -1   5   3    11386.45    11510.55     57.28 o 
   0   5   3     9921.50    10085.01     66.84 o 
   1   5   3      744.32      734.15     12.10 o 
   2   5   3      643.79      616.21     11.92 o 
   3   5   3     2829.50     3038.19     27.13 o 
   4   5   3     3194.95     3295.58     29.65 o 
   5   5   3      117.03      153.85      7.53 o 
   6   5   3     3587.47     3867.16     34.99 o 
   7   5   3      852.45      928.48     19.52 o 
   8   5   3      854.79      840.58     16.87 o 
   9   5   3       41.03       31.54      4.15 o 
  10   5   3      185.61      164.83     16.92 o 
  11   5   3        1.65       -2.80      9.11 o 
  12   5   3      342.65      349.29     19.55 o 
  13   5   3      116.72       93.73     14.57 o 
  14   5   3      265.56      224.67     18.73 o 
  15   5   3      468.90      472.09     24.83 o 
  16   5   3       34.14       28.82     13.30 o 
  17   5   3       77.54       79.00     16.25 o 
  18   5   3      223.46      252.62     23.84 o 
  19   5   3      118.53      107.88     20.67 o 
  20   5   3       55.15       62.30     22.43 o 
 -21   6   3       16.73      -10.19     24.02 o 
 -20   6   3      140.16      149.32     47.79 o 
 -19   6   3      423.85      468.14     33.29 o 
 -18   6   3        0.59       -6.73     29.00 o 
 -17   6   3       20.52       10.68     15.31 o 
 -16   6   3      128.80      148.17     19.67 o 
 -15   6   3      471.80      461.86     22.16 o 
 -14   6   3      551.13      569.77     17.73 o 
 -13   6   3     1152.65     1098.49     25.21 o 
 -12   6   3     3051.32     2889.70     36.93 o 
 -11   6   3      392.79      417.77     14.57 o 
 -10   6   3       15.26       20.06      6.14 o 
  -9   6   3        0.20        7.59      4.95 o 
  -8   6   3      716.27      893.67     17.43 o 
  -7   6   3      974.30      981.83     17.36 o 
  -6   6   3       63.56       66.31      7.19 o 
  -5   6   3     3343.02     3438.22     28.84 o 
  -4   6   3     2143.08     2449.58     30.90 o 
  -3   6   3     1759.33     1731.92     25.57 o 
  -2   6   3       59.17      111.81      6.97 o 
  -1   6   3      123.41      187.31      6.38 o 
   0   6   3       83.69       99.49      5.53 o 
   1   6   3     2609.71     2552.91     23.34 o 
   2   6   3      794.12      706.27     13.19 o 
   3   6   3     1073.15     1199.43     19.95 o 
   4   6   3     2734.56     2856.79     28.45 o 
   5   6   3      302.64      339.92     10.90 o 
   6   6   3      118.51      158.45      8.11 o 
   7   6   3     1434.27     1418.52     22.09 o 
   8   6   3      523.16      596.82     15.16 o 
   9   6   3     1369.59     1269.31     22.16 o 
  10   6   3        6.03        8.64      4.43 o 
  11   6   3      692.85      643.47     23.65 o 
  12   6   3       49.79       51.14     12.20 o 
  13   6   3      137.12      128.93     15.81 o 
  14   6   3      222.68      236.50     19.20 o 
  15   6   3       42.00       38.49     13.39 o 
  16   6   3      188.97      208.03     29.46 o 
  17   6   3       88.54       64.61     15.76 o 
  18   6   3       51.86       32.13     16.21 o 
  19   6   3       13.12       15.51     16.54 o 
  20   6   3       32.91       21.33     20.29 o 
 -21   7   3       81.46       80.19     30.49 o 
 -20   7   3       15.87        5.20     22.61 o 
 -19   7   3       21.48        6.20     45.86 o 
 -18   7   3       63.39       36.26     21.75 o 
 -17   7   3      251.83      230.47     24.51 o 
 -16   7   3      278.17      280.11     24.29 o 
 -15   7   3       11.55        8.89     13.22 o 
 -14   7   3      375.23      387.63     14.71 o 
 -13   7   3        1.53       -5.67      5.67 o 
 -12   7   3      344.00      348.03     14.21 o 
 -11   7   3     1387.77     1382.14     24.95 o 
 -10   7   3        0.06        6.56      4.62 o 
  -9   7   3     1731.94     1859.25     26.24 o 
  -8   7   3      540.22      555.83     17.88 o 
  -7   7   3      299.41      296.66     10.93 o 
  -6   7   3      875.32      889.09     18.35 o 
  -5   7   3     8030.57     8416.24     51.23 o 
  -4   7   3       21.25       32.82      6.21 o 
  -3   7   3     2426.17     2625.06     29.47 o 
  -2   7   3        8.26       10.63      5.12 o 
  -1   7   3     7097.46     7232.96     51.46 o 
   0   7   3      193.62      228.95      8.13 o 
   1   7   3     1804.54     1734.77     21.97 o 
   2   7   3     1501.60     1444.28     19.16 o 
   3   7   3     8205.18     8517.33     61.18 o 
   4   7   3        1.24        5.50      4.11 o 
   5   7   3     1899.66     1974.58     25.11 o 
   6   7   3       65.62       82.47      8.04 o 
   7   7   3     1109.74     1150.59     20.66 o 
   8   7   3      114.88      123.02      9.60 o 
   9   7   3     1150.99     1220.29     22.59 o 
  10   7   3      158.94      146.20      9.87 o 
  11   7   3      785.20      767.83     25.64 o 
  12   7   3      149.07      124.96     14.89 o 
  13   7   3      338.66      314.03     20.17 o 
  14   7   3      195.08      188.06     18.23 o 
  15   7   3      237.22      221.67     22.28 o 
  16   7   3        0.51       -4.46     11.92 o 
  17   7   3       13.37       10.18     17.02 o 
  18   7   3       85.26       82.19     18.03 o 
  19   7   3      319.79      339.51     27.78 o 
 -21   8   3       34.54       18.32     36.90 o 
 -20   8   3       60.72       62.00     29.95 o 
 -19   8   3        0.51       22.50     22.47 o 
 -18   8   3      134.92      156.71     29.93 o 
 -17   8   3       11.98       29.13     21.31 o 
 -16   8   3       56.35       51.63     34.42 o 
 -15   8   3      284.35      278.55     29.75 o 
 -14   8   3       99.50      116.23     11.92 o 
 -13   8   3      772.03      768.43     20.81 o 
 -12   8   3       38.94       36.71      6.11 o 
 -11   8   3      321.84      328.21     13.59 o 
 -10   8   3       58.88       67.89      8.19 o 
  -9   8   3       50.73       44.27      7.54 o 
  -8   8   3        6.40        6.00      5.27 o 
  -7   8   3       30.06       66.71      7.37 o 
  -6   8   3     1938.61     2104.64     24.11 o 
  -5   8   3       38.08       48.57      5.30 o 
  -4   8   3     3593.95     3748.06     38.30 o 
  -3   8   3       46.06       77.95      7.71 o 
  -2   8   3     7504.96     8400.20     90.29 o 
  -1   8   3     5132.31     5526.79     46.14 o 
   0   8   3     1642.33     1792.49     19.96 o 
   1   8   3     1632.27     1741.85     20.80 o 
   2   8   3      481.70      527.80     14.17 o 
   3   8   3     2669.01     2815.40     28.96 o 
   4   8   3       15.23       26.25      5.26 o 
   5   8   3      142.13      137.33     11.18 o 
   6   8   3     2615.94     2676.77     33.12 o 
   7   8   3      445.49      435.23     16.63 o 
   8   8   3      366.73      398.87     13.37 o 
   9   8   3       23.48       22.10      5.02 o 
  10   8   3      533.61      596.78     19.69 o 
  11   8   3      600.28      659.38     24.22 o 
  12   8   3     1208.61     1257.87     33.11 o 
  13   8   3        0.04       -1.88     10.38 o 
  14   8   3       31.10       34.65     15.03 o 
  15   8   3      149.71      172.41     19.18 o 
  16   8   3      145.30      180.10     25.87 o 
  17   8   3       98.43       68.15     17.05 o 
  18   8   3       14.27        9.35     17.93 o 
  19   8   3        7.08       22.41     21.07 o 
 -21   9   3        9.16       33.77     42.03 o 
 -20   9   3       15.03       31.59     26.92 o 
 -19   9   3       72.73      100.75     29.64 o 
 -18   9   3       10.35       -2.44     18.50 o 
 -17   9   3       62.93       57.57     23.18 o 
 -16   9   3       33.59       10.47     19.63 o 
 -15   9   3     1083.29     1063.88     48.63 o 
 -14   9   3      197.64      210.64     21.68 o 
 -13   9   3      461.07      443.47     18.36 o 
 -12   9   3      294.91      286.35     15.57 o 
 -11   9   3       54.12       37.88      8.29 o 
 -10   9   3     1640.79     1652.05     29.25 o 
  -9   9   3      594.91      580.72     16.19 o 
  -8   9   3        2.53        3.20      5.46 o 
  -7   9   3     1528.28     1511.08     21.92 o 
  -6   9   3      743.55      746.18     14.68 o 
  -5   9   3      203.33      150.73     10.25 o 
  -4   9   3     2038.09     2087.84     29.43 o 
  -3   9   3      599.04      639.58     16.82 o 
  -2   9   3     2607.19     2760.36     32.97 o 
  -1   9   3      948.56     1105.05     25.24 o 
   0   9   3     3557.27     3711.79     30.81 o 
   1   9   3     1766.20     1866.64     22.46 o 
   2   9   3     1841.72     1975.54     23.99 o 
   3   9   3       54.71       36.54      6.61 o 
   4   9   3      395.62      456.22     13.30 o 
   5   9   3      526.69      574.42     14.95 o 
   6   9   3      627.41      612.87     15.90 o 
   7   9   3     1401.86     1344.24     23.47 o 
   8   9   3      454.75      446.41     14.69 o 
   9   9   3       46.34       59.14      6.10 o 
  10   9   3        9.14        6.71      5.35 o 
  11   9   3       34.19       15.71     12.80 o 
  12   9   3      633.89      633.58     25.77 o 
  13   9   3       27.44       30.53     12.14 o 
  14   9   3      586.56      586.85     26.82 o 
  15   9   3       51.06       62.11     16.98 o 
  16   9   3      198.58      177.20     23.69 o 
  17   9   3      186.96      185.96     25.51 o 
  18   9   3      183.83      161.67     25.55 o 
  19   9   3        4.85      -19.49     24.44 o 
 -20  10   3       57.11       99.93     52.96 o 
 -19  10   3       46.29       17.16     24.80 o 
 -18  10   3        3.52        7.10     19.76 o 
 -17  10   3      652.60      679.07     45.54 o 
 -16  10   3      193.20      230.24     31.77 o 
 -15  10   3      176.48      181.04     27.50 o 
 -14  10   3       55.99       75.03     13.53 o 
 -13  10   3       39.97       30.85      7.27 o 
 -12  10   3     1957.33     1928.42     41.37 o 
 -11  10   3       12.48       22.30      6.54 o 
 -10  10   3      162.02      164.11     13.21 o 
  -9  10   3        8.00       18.55      7.66 o 
  -8  10   3      802.20      781.67     23.57 o 
  -7  10   3     1145.61     1109.44     24.54 o 
  -6  10   3      163.60      168.31     11.48 o 
  -5  10   3      757.24      829.68     20.21 o 
  -4  10   3     2809.97     2821.30     42.41 o 
  -3  10   3       37.40       51.82      7.67 o 
  -2  10   3      346.11      338.34     13.65 o 
  -1  10   3      177.77      151.00     10.02 o 
   0  10   3       20.63       19.56      4.75 o 
   1  10   3      610.21      668.27     16.96 o 
   2  10   3      574.65      579.28     14.35 o 
   3  10   3        0.95        3.51      5.11 o 
   4  10   3      705.09      767.74     18.68 o 
   5  10   3      134.68      131.84      9.11 o 
   6  10   3      275.52      293.27     12.05 o 
   7  10   3      113.13      138.25      9.17 o 
   8  10   3      952.69     1000.39     21.77 o 
   9  10   3      119.80       99.96      7.46 o 
  10  10   3      820.23      788.67     23.06 o 
  11  10   3        1.17       -4.02      9.46 o 
  12  10   3       23.11       13.84     11.79 o 
  13  10   3      343.01      346.40     25.82 o 
  14  10   3        4.67      -16.12     16.12 o 
  15  10   3      246.69      258.46     25.38 o 
  16  10   3      298.67      340.90     29.19 o 
  17  10   3       90.57       91.62     22.68 o 
  18  10   3       45.36       60.16     25.20 o 
 -20  11   3      171.82      274.76     55.56 o 
 -19  11   3       21.83       16.66     35.87 o 
 -18  11   3       26.56       16.05     32.86 o 
 -17  11   3      116.82      178.64     42.15 o 
 -16  11   3      441.74      387.15     54.22 o 
 -15  11   3      626.48      644.61     61.99 o 
 -14  11   3       62.32       46.63     12.12 o 
 -13  11   3      564.14      543.48     31.41 o 
 -12  11   3     2044.20     2018.60     47.05 o 
 -11  11   3       24.14       33.55      7.48 o 
 -10  11   3     1284.14     1202.00     33.13 o 
  -9  11   3     1467.02     1475.66     30.85 o 
  -8  11   3       86.23       76.49     10.54 o 
  -7  11   3      634.49      614.77     19.92 o 
  -6  11   3      310.61      301.29     16.97 o 
  -5  11   3      130.49      113.91     10.47 o 
  -4  11   3      288.71      289.88     13.71 o 
  -3  11   3       65.05       68.13      8.49 o 
  -2  11   3      333.97      327.48     14.19 o 
  -1  11   3      413.11      417.69     15.25 o 
   0  11   3     2099.99     2202.24     34.90 o 
   1  11   3      135.02      141.89      8.29 o 
   2  11   3     1819.84     1802.99     24.21 o 
   3  11   3        6.73       -5.42      8.31 o 
   4  11   3     1154.93     1222.08     21.68 o 
   5  11   3      384.04      349.94     14.23 o 
   6  11   3       84.49       98.94      9.05 o 
   7  11   3      239.83      225.86     12.21 o 
   8  11   3      184.98      214.42     11.90 o 
   9  11   3       90.46       81.47     11.03 o 
  10  11   3      548.85      522.23     24.64 o 
  11  11   3     1906.00     1791.26     51.70 o 
  12  11   3      288.59      305.45     24.89 o 
  13  11   3        0.01        3.93     13.45 o 
  14  11   3      121.97      116.98     26.93 o 
  15  11   3        1.36      -11.53     14.37 o 
  16  11   3       54.28       32.38     19.65 o 
  17  11   3      121.09      166.62     26.43 o 
  18  11   3        5.52       -6.01     26.73 o 
 -19  12   3       21.51       31.73     22.89 o 
 -18  12   3        2.07       14.13     27.03 o 
 -17  12   3       27.98       71.39     23.25 o 
 -16  12   3        3.54      -14.62     14.62 o 
 -15  12   3        6.11      -13.25     26.81 o 
 -14  12   3      122.60      118.46     17.18 o 
 -13  12   3      112.71       95.08     16.52 o 
 -12  12   3        0.12       -5.65      5.65 o 
 -11  12   3       94.71       77.90     12.67 o 
 -10  12   3       40.25       42.92      9.81 o 
  -9  12   3      428.00      404.88     19.86 o 
  -8  12   3        0.68        4.88      7.49 o 
  -7  12   3      715.12      651.92     20.84 o 
  -6  12   3      574.63      560.17     22.57 o 
  -5  12   3        3.74        6.23      6.93 o 
  -4  12   3       71.76       67.25      9.20 o 
  -3  12   3      358.44      376.38     15.92 o 
  -2  12   3        3.94       -2.26      5.71 o 
  -1  12   3       60.28       65.37      8.65 o 
   0  12   3      809.50      925.71     21.18 o 
   1  12   3        1.30        2.77      4.81 o 
   2  12   3       42.92       39.98      6.53 o 
   3  12   3      181.67      155.32     11.61 o 
   4  12   3      192.39      215.00     11.32 o 
   5  12   3       95.48       94.21     10.68 o 
   6  12   3      312.12      296.62     15.62 o 
   7  12   3        1.60        9.53      5.68 o 
   8  12   3     2266.21     2231.08     39.29 o 
   9  12   3      103.51      102.20     13.90 o 
  10  12   3       54.76       93.36     12.33 o 
  11  12   3      499.24      523.52     29.02 o 
  12  12   3      589.82      606.25     31.52 o 
  13  12   3     1596.37     1587.88     47.87 o 
  14  12   3      110.97      144.69     21.55 o 
  15  12   3        9.42      -12.66     15.04 o 
  16  12   3       91.45       83.29     21.92 o 
  17  12   3       48.85       26.42     26.18 o 
  18  12   3       20.57        1.60     39.98 o 
 -19  13   3       11.37        4.49     26.00 o 
 -18  13   3        0.74        5.56     23.27 o 
 -17  13   3        7.57        7.33     22.57 o 
 -16  13   3       57.62       30.45     20.87 o 
 -15  13   3      340.22      329.86     33.72 o 
 -14  13   3      660.48      684.98     33.85 o 
 -13  13   3       17.34        3.30      6.84 o 
 -12  13   3       45.79       66.72     10.28 o 
 -11  13   3       64.75       63.22     10.52 o 
 -10  13   3        5.71       -6.22      7.15 o 
  -9  13   3       89.02      102.07     11.82 o 
  -8  13   3      484.52      469.99     19.94 o 
  -7  13   3      760.79      739.26     22.81 o 
  -6  13   3      356.81      333.66     16.92 o 
  -5  13   3      116.35      120.50     11.85 o 
  -4  13   3     1159.89     1206.67     26.61 o 
  -3  13   3      184.61      193.70     12.78 o 
  -2  13   3      223.69      247.79     13.47 o 
  -1  13   3        6.63        4.74      6.47 o 
   0  13   3     1952.28     1867.57     30.87 o 
   1  13   3        0.00        6.73      6.57 o 
   2  13   3      177.35      190.58     16.35 o 
   3  13   3     1741.68     1677.99     38.37 o 
   4  13   3      993.07      992.11     25.00 o 
   5  13   3      435.77      414.91     17.60 o 
   6  13   3      553.74      562.68     20.75 o 
   7  13   3      243.43      241.28     15.71 o 
   8  13   3     1189.74     1145.21     36.25 o 
   9  13   3      307.18      265.62     22.19 o 
  10  13   3      309.82      299.61     18.84 o 
  11  13   3       49.90       50.60     16.05 o 
  12  13   3      114.66       90.10     18.61 o 
  13  13   3       59.54       79.89     18.72 o 
  14  13   3       62.77       60.77     38.19 o 
  15  13   3       83.71       64.50     20.94 o 
  16  13   3      119.38      132.54     24.73 o 
  17  13   3       11.11       -3.00     26.04 o 
 -18  14   3        5.36        9.42     23.02 o 
 -17  14   3       63.47       72.18     38.93 o 
 -16  14   3      272.89      322.41     35.71 o 
 -15  14   3       35.38       11.69     16.00 o 
 -14  14   3      133.50      185.50     34.51 o 
 -13  14   3      342.83      322.81     23.01 o 
 -12  14   3      272.24      280.63     21.46 o 
 -11  14   3      330.37      380.27     23.90 o 
 -10  14   3      374.26      336.15     22.92 o 
  -9  14   3        0.19       -1.62      6.88 o 
  -8  14   3      721.03      643.05     22.52 o 
  -7  14   3     1036.29      944.10     26.01 o 
  -6  14   3      668.42      579.03     21.13 o 
  -5  14   3     1417.47     1428.45     30.29 o 
  -4  14   3     3391.77     3297.86     45.05 o 
  -3  14   3      261.60      321.03     20.14 o 
  -2  14   3       18.71       13.36      9.28 o 
  -1  14   3      162.40      145.10     15.54 o 
   0  14   3     4096.33     3978.39     59.69 o 
   1  14   3       61.73       95.14     14.13 o 
   2  14   3      114.44      112.21     14.27 o 
   3  14   3      288.06      273.01     19.45 o 
   4  14   3     1198.58     1157.71     33.57 o 
   5  14   3      670.44      689.64     27.15 o 
   6  14   3       54.50       60.65     10.07 o 
   7  14   3     1089.21     1100.39     29.13 o 
   8  14   3      675.11      642.22     22.89 o 
   9  14   3      364.90      362.14     21.67 o 
  10  14   3     1453.89     1421.13     44.17 o 
  11  14   3        0.54       16.79     18.21 o 
  12  14   3       36.07       36.75     29.11 o 
  13  14   3       14.14        7.43     15.20 o 
  14  14   3      212.43      232.66     26.25 o 
  15  14   3      107.10       98.79     23.61 o 
  16  14   3       77.10       45.08     30.58 o 
  17  14   3       56.90       56.78     41.45 o 
 -18  15   3       14.22        3.43     34.19 o 
 -17  15   3       11.80       40.84     24.36 o 
 -16  15   3      140.33      148.67     31.04 o 
 -15  15   3       19.04       -1.66     18.51 o 
 -14  15   3      683.21      747.16     35.77 o 
 -13  15   3      281.80      319.49     35.53 o 
 -12  15   3     1037.48     1043.36     35.77 o 
 -11  15   3        6.60       26.20      7.80 o 
 -10  15   3        2.03       24.68     12.38 o 
  -9  15   3        5.56       13.74      7.69 o 
  -8  15   3      817.73      812.24     25.75 o 
  -7  15   3     1559.48     1425.64     32.16 o 
  -6  15   3      254.41      235.34     15.76 o 
  -5  15   3        7.02        9.19      8.15 o 
  -4  15   3       40.68       37.11     15.41 o 
  -3  15   3      410.16      303.82     20.57 o 
  -2  15   3     1263.36     1306.69     35.77 o 
  -1  15   3     1995.30     1923.17     42.85 o 
   0  15   3        4.42        9.79      9.81 o 
   1  15   3       23.73       36.42     11.49 o 
   2  15   3      562.08      535.95     24.82 o 
   3  15   3      341.93      298.19     20.60 o 
   4  15   3        3.31       -7.91      7.91 o 
   5  15   3      468.84      412.09     22.75 o 
   6  15   3      486.80      450.67     23.06 o 
   7  15   3      199.65      185.70     17.68 o 
   8  15   3       12.62       17.66      8.79 o 
   9  15   3       92.80       76.96     10.66 o 
  10  15   3     1096.61     1033.95     33.55 o 
  11  15   3        0.62       -0.23     13.25 o 
  12  15   3      122.80       91.27     19.04 o 
  13  15   3      118.11      131.95     22.42 o 
  14  15   3       81.25       84.60     32.11 o 
  15  15   3      158.16       94.89     47.28 o 
  16  15   3       96.95      222.07     51.59 o 
 -17  16   3       46.88       71.21     22.64 o 
 -16  16   3      400.15      537.70     44.61 o 
 -15  16   3       26.43       52.77     32.47 o 
 -14  16   3       43.48       49.26     15.99 o 
 -13  16   3      136.62      139.46     20.13 o 
 -12  16   3      330.37      341.78     24.38 o 
 -11  16   3      602.38      612.89     27.97 o 
 -10  16   3       17.36       28.87     17.41 o 
  -9  16   3        3.90       -3.54      6.48 o 
  -8  16   3      108.28      106.08     18.16 o 
  -7  16   3       63.99       78.28     14.36 o 
  -6  16   3        0.63       -3.63      8.98 o 
  -5  16   3      557.58      544.91     25.55 o 
  -4  16   3      415.37      386.04     22.86 o 
  -3  16   3      133.98      143.54     16.35 o 
  -2  16   3        6.98        1.57     10.18 o 
  -1  16   3      218.23      204.76     18.48 o 
   0  16   3       12.13       13.08     10.06 o 
   1  16   3      182.02      162.35     16.93 o 
   2  16   3       19.16       17.49      9.71 o 
   3  16   3      284.72      263.58     20.13 o 
   4  16   3       28.07       32.27      8.87 o 
   5  16   3       24.03       31.74      8.90 o 
   6  16   3      319.44      320.43     21.07 o 
   7  16   3      452.31      420.87     22.70 o 
   8  16   3        0.29        9.58      6.40 o 
   9  16   3      312.36      295.01     22.22 o 
  10  16   3      448.28      460.14     27.52 o 
  11  16   3       11.28      -10.45     15.59 o 
  12  16   3       10.39       -1.11     16.69 o 
  13  16   3        5.66       21.28     18.47 o 
  14  16   3      114.01      106.42     26.93 o 
  15  16   3       30.31       21.72     25.84 o 
 -17  17   3       23.79      -30.58     30.58 o 
 -16  17   3        1.30      -18.53     18.53 o 
 -15  17   3       89.03      118.25     27.34 o 
 -14  17   3        1.48       11.54     13.08 o 
 -13  17   3        4.43        9.66     11.96 o 
 -12  17   3       41.79       84.01     12.44 o 
 -11  17   3      171.12      179.45     30.22 o 
 -10  17   3        6.75       14.98     17.75 o 
  -9  17   3       62.11       48.88     15.48 o 
  -8  17   3      155.48      134.41     18.73 o 
  -7  17   3       54.67       49.76     11.25 o 
  -6  17   3       22.65       24.19      9.52 o 
  -5  17   3       48.65       77.30     13.10 o 
  -4  17   3        7.79       -3.04      8.71 o 
  -3  17   3        4.68       14.86      8.94 o 
  -2  17   3      231.40      248.94     20.48 o 
  -1  17   3       12.50       -0.24      9.05 o 
   0  17   3      185.90      202.94     22.73 o 
   1  17   3      347.26      366.80     23.61 o 
   2  17   3      117.68       80.44     13.59 o 
   3  17   3      156.94      164.75     17.66 o 
   4  17   3      217.86      213.03     18.85 o 
   5  17   3       87.36       70.91      9.63 o 
   6  17   3      129.03      119.56     12.68 o 
   7  17   3       81.94       73.59     13.89 o 
   8  17   3        0.18        3.72      9.37 o 
   9  17   3       10.08        5.98     14.34 o 
  10  17   3       73.34       84.88     10.43 o 
  11  17   3      112.54       97.04     23.33 o 
  12  17   3       95.66      115.67     26.17 o 
  13  17   3        4.88       14.35     19.08 o 
  14  17   3       23.22       22.80     26.94 o 
 -15  18   3      499.47      620.32     65.16 o 
 -14  18   3      286.78      338.25     32.16 o 
 -13  18   3        0.04       24.52     18.43 o 
 -12  18   3       40.42       54.75     19.47 o 
 -11  18   3        0.12        6.04     14.80 o 
 -10  18   3       17.69        4.06      7.41 o 
  -9  18   3        7.76       -3.85     14.19 o 
  -8  18   3       47.56       47.75     10.69 o 
  -7  18   3        7.30        9.61      7.87 o 
  -6  18   3      127.86      122.81     15.76 o 
  -5  18   3       17.55       30.86      9.87 o 
  -4  18   3      786.04      848.40     32.75 o 
  -3  18   3       25.03       46.94     11.70 o 
  -2  18   3        1.97       -2.41      7.93 o 
  -1  18   3       12.81       -3.35     10.65 o 
   0  18   3      113.84      108.92     15.72 o 
   1  18   3      504.43      528.29     26.97 o 
   2  18   3        5.18       17.04      9.51 o 
   3  18   3       17.94       -1.72      7.64 o 
   4  18   3       17.30       14.88      9.92 o 
   5  18   3       21.56       31.41     12.44 o 
   6  18   3      230.18      201.11     25.26 o 
   7  18   3        1.08       -4.55      6.83 o 
   8  18   3       90.88       85.27      9.20 o 
   9  18   3       19.75       28.57     10.22 o 
  10  18   3      179.20      148.20     46.80 o 
  11  18   3        1.45       11.64     17.14 o 
  12  18   3       14.52       -6.27     36.02 o 
  13  18   3      351.36      413.98     56.71 o 
 -14  19   3      431.42      344.15    133.98 o 
 -13  19   3        2.34        8.25     29.48 o 
 -12  19   3      341.10      319.23     22.63 o 
 -11  19   3      228.24      191.47     21.95 o 
 -10  19   3       79.98       70.32      9.27 o 
  -9  19   3       17.72       15.81     11.70 o 
  -8  19   3        6.79        1.26      8.96 o 
  -7  19   3      153.10      186.00     21.94 o 
  -6  19   3        3.63       10.55      8.82 o 
  -5  19   3       60.53       64.21     11.75 o 
  -4  19   3       16.49       15.43     11.54 o 
  -3  19   3       50.27       78.22     26.85 o 
  -2  19   3       36.19       42.87     10.54 o 
  -1  19   3        0.00       -3.70      8.55 o 
   0  19   3       98.30      123.51     19.56 o 
   1  19   3      327.75      302.86     23.52 o 
   2  19   3       31.51       33.72     10.16 o 
   3  19   3        7.26        9.85      7.27 o 
   4  19   3       30.41        9.88     12.26 o 
   5  19   3       35.54       34.84      8.19 o 
   6  19   3        1.85      -11.56     14.97 o 
   7  19   3       95.00       85.81      9.89 o 
   8  19   3      166.95      161.54     14.24 o 
   9  19   3      190.92      186.84     17.30 o 
  10  19   3        0.46      -11.16     11.16 o 
  11  19   3        0.19       30.51     20.75 o 
  12  19   3      157.62      164.86     39.07 o 
 -14  20   3        0.18        5.97     18.01 o 
 -13  20   3      351.68      345.67     22.78 o 
 -12  20   3      295.39      263.52     21.73 o 
 -11  20   3      249.22      217.96     26.41 o 
 -10  20   3       79.09      110.09     11.02 o 
  -9  20   3      228.00      250.54     25.69 o 
  -8  20   3       52.52       69.78     11.10 o 
  -7  20   3       77.59       78.78     12.29 o 
  -6  20   3       41.75       52.63     14.85 o 
  -5  20   3       18.19       12.83     10.06 o 
  -4  20   3        0.02      -10.14     10.80 o 
  -3  20   3       31.83       94.01     15.07 o 
  -2  20   3       57.46       37.98     13.32 o 
  -1  20   3      431.58      494.95     27.34 o 
   0  20   3       40.78       37.65      9.03 o 
   1  20   3       98.00      105.78     14.60 o 
   2  20   3      294.60      345.68     33.37 o 
   3  20   3       14.79       13.68      7.36 o 
   4  20   3        5.43       10.94      9.01 o 
   5  20   3      116.32       94.83     11.01 o 
   6  20   3       78.42       87.08     11.81 o 
   7  20   3       22.68       20.97      8.07 o 
   8  20   3       17.27      -10.41     10.41 o 
   9  20   3       42.10       24.17     15.90 o 
  10  20   3       88.28       43.88     13.93 o 
  11  20   3        8.15       35.48     25.59 o 
 -13  21   3      148.77       34.37     18.41 o 
 -12  21   3       20.63       -8.33     33.47 o 
 -11  21   3       30.36       27.77     13.38 o 
 -10  21   3        3.15       -4.42     26.54 o 
  -9  21   3       19.72       21.51      9.18 o 
  -8  21   3      722.76      729.57     39.71 o 
  -7  21   3       52.09       22.55      9.77 o 
  -6  21   3       13.52       -4.71      9.68 o 
  -5  21   3       33.60       69.92     11.72 o 
  -4  21   3       53.16       72.40     15.43 o 
  -3  21   3       54.75       55.69     15.27 o 
  -2  21   3       63.22       55.61     11.32 o 
  -1  21   3       13.71       15.29      9.49 o 
   0  21   3        7.85       10.08      8.21 o 
   1  21   3      347.28      344.74     25.37 o 
   2  21   3       32.93       35.01     13.14 o 
   3  21   3        1.34       -2.67      7.87 o 
   4  21   3       15.36       20.17      7.99 o 
   5  21   3        2.71       14.32      8.89 o 
   6  21   3        2.82       -7.94      8.29 o 
   7  21   3       14.67       23.60      9.05 o 
   8  21   3        6.82       14.01     11.34 o 
   9  21   3       49.29       29.34     12.68 o 
  10  21   3      679.67      797.66     67.59 o 
 -11  22   3      161.90       80.34     16.44 o 
 -10  22   3       20.29       36.89     14.65 o 
  -9  22   3      162.91      195.93     27.80 o 
  -8  22   3       13.27       28.51     12.67 o 
  -7  22   3        0.13        0.61     10.36 o 
  -6  22   3      306.45      395.40     29.22 o 
  -5  22   3       19.61       29.38     17.02 o 
  -4  22   3      110.17       76.80     13.85 o 
  -3  22   3      611.05      601.69     36.50 o 
  -2  22   3      104.67      123.85     14.95 o 
  -1  22   3      189.71      211.66     20.21 o 
   0  22   3      213.48      228.45     20.93 o 
   1  22   3      259.01      255.74     23.11 o 
   2  22   3       44.42       72.21     13.09 o 
   3  22   3       88.26       78.55     12.39 o 
   4  22   3      164.47      159.20     15.84 o 
   5  22   3        1.07      -11.22     11.22 o 
   6  22   3        3.48       -5.22      8.87 o 
   7  22   3       47.25       39.78     12.99 o 
   8  22   3       21.25       25.39     13.17 o 
   9  22   3        0.09        1.86     17.39 o 
  -9  23   3       94.05      125.83     16.79 o 
  -8  23   3        9.57      -10.60     10.60 o 
  -7  23   3       46.87       78.24     16.75 o 
  -6  23   3       23.48       52.78     21.15 o 
  -5  23   3      209.19      190.53     22.33 o 
  -4  23   3       18.99       16.88     10.77 o 
  -3  23   3       39.91       48.26     11.37 o 
  -2  23   3       83.28       87.71     11.21 o 
  -1  23   3       21.83       15.42     12.98 o 
   0  23   3        2.16       -6.37     11.48 o 
   1  23   3        0.03        5.60     14.12 o 
   2  23   3      407.41      400.42     29.19 o 
   3  23   3       60.07       51.89     15.06 o 
   4  23   3        7.72        3.65      9.30 o 
   5  23   3       55.78       64.50      9.63 o 
   6  23   3       20.13       20.51      9.97 o 
   7  23   3       30.85       15.11     10.46 o 
   8  23   3      169.75      101.54     18.26 o 
  -5  24   3        6.97       31.53     30.82 o 
  -4  24   3       72.92      127.43     33.78 o 
  -3  24   3       71.71      115.36     10.60 o 
  -2  24   3       16.44       37.78     25.85 o 
  -1  24   3      318.33      297.99     32.73 o 
   0  24   3       22.20       56.55     10.71 o 
   1  24   3       46.81       40.24     13.07 o 
   2  24   3      266.45      289.50     17.61 o 
   3  24   3       11.85        9.77      9.79 o 
   4  24   3       39.19       33.07     22.78 o 
   5  24   3        0.03       14.91     13.26 o 
 -22   0   4      205.12      231.51     54.82 o 
 -20   0   4       39.15       15.84     27.79 o 
 -18   0   4      144.75      234.05     29.05 o 
 -16   0   4     3697.04     3434.88    125.77 o 
 -14   0   4       43.59       36.14      9.51 o 
 -12   0   4     1154.37     1066.37     30.70 o 
 -10   0   4      104.64       83.75     10.78 o 
  -8   0   4    13169.99    13901.14    105.74 o 
  -6   0   4      894.22      731.54     17.52 o 
  -4   0   4     2265.60     2346.76     48.88 o 
  -2   0   4     5878.29     5843.83     45.15 o 
   0   0   4    55456.16    55243.61    635.66 o 
   2   0   4   107530.97   109141.55    781.12 o 
   4   0   4    11319.26    12009.48    105.96 o 
   6   0   4      471.19      499.27     26.49 o 
   8   0   4       38.72       39.23     12.56 o 
  10   0   4      368.95      323.66     23.98 o 
  12   0   4     2661.70     2349.24     61.13 o 
  14   0   4       46.84       61.04     19.20 o 
  16   0   4      607.54      636.48     40.28 o 
  18   0   4      115.59      113.74     26.72 o 
  20   0   4       51.62       32.39     24.15 o 
 -22   1   4       16.18       22.97     25.06 o 
 -21   1   4       91.67      122.11     29.84 o 
 -20   1   4        0.02      -22.74     35.09 o 
 -19   1   4      196.17      173.05     30.92 o 
 -18   1   4     1085.06     1171.73     42.36 o 
 -17   1   4      250.21      261.11     22.59 o 
 -16   1   4     1249.16     1207.12     32.89 o 
 -15   1   4      394.01      414.98     14.83 o 
 -14   1   4      447.70      438.84     15.95 o 
 -13   1   4       11.25        9.00      6.16 o 
 -12   1   4       26.74       37.78      6.62 o 
 -11   1   4      368.14      374.08     16.17 o 
 -10   1   4      449.06      415.05     12.78 o 
  -9   1   4     1190.01     1160.97     19.20 o 
  -8   1   4      148.93      150.97      8.10 o 
  -7   1   4     9964.78    10365.21     58.68 o 
  -6   1   4      812.90      804.16     13.01 o 
  -5   1   4      412.42      451.07      9.27 o 
  -4   1   4       46.47       76.37      6.92 o 
  -3   1   4       26.97       36.75      4.78 o 
  -2   1   4       31.31        2.84      3.37 o 
  -1   1   4     4389.26     4319.36     26.35 o 
   0   1   4     1227.90     1214.48     13.46 o 
   1   1   4    20951.67    21194.18    128.29 o 
   2   1   4     6628.48     6650.56     42.51 o 
   3   1   4    17315.74    17003.10     81.28 o 
   4   1   4      111.79      108.41      6.54 o 
   5   1   4     1329.03     1502.31     24.23 o 
   6   1   4      290.37      333.24     14.00 o 
   7   1   4      184.30      181.52     11.55 o 
   8   1   4      642.82      641.65     19.89 o 
   9   1   4       33.39       27.21      9.03 o 
  10   1   4       14.67       18.88      9.10 o 
  11   1   4      116.70       89.43     12.60 o 
  12   1   4      460.02      401.97     20.75 o 
  13   1   4      300.49      283.11     19.61 o 
  14   1   4      404.95      389.98     22.44 o 
  15   1   4       45.46       41.66     13.35 o 
  16   1   4        4.43        0.04     12.85 o 
  17   1   4       88.89       84.00     16.31 o 
  18   1   4       82.25       71.37     16.82 o 
  19   1   4       47.63       43.92     16.67 o 
  20   1   4      149.85      110.29     21.30 o 
 -22   2   4       28.53      -16.03     23.62 o 
 -21   2   4       26.66       21.71     24.97 o 
 -20   2   4        0.38      -18.79     18.79 o 
 -19   2   4        3.47       14.58     15.98 o 
 -18   2   4        0.03       20.70     14.96 o 
 -17   2   4      317.48      329.26     21.08 o 
 -16   2   4      133.91      153.37     16.19 o 
 -15   2   4      264.78      231.69     12.54 o 
 -14   2   4      608.05      615.30     18.48 o 
 -13   2   4      152.43      146.78     10.77 o 
 -12   2   4        0.00        3.02      5.52 o 
 -11   2   4      678.92      693.84     18.69 o 
 -10   2   4      759.47      651.69     15.56 o 
  -9   2   4      329.72      420.11     12.70 o 
  -8   2   4     8827.17     9481.07     58.05 o 
  -7   2   4      926.10      951.35     15.59 o 
  -6   2   4      815.61      858.32     13.44 o 
  -5   2   4     1912.64     1849.16     26.85 o 
  -4   2   4     2437.20     2578.91     36.13 o 
  -3   2   4     4398.47     4294.01     47.19 o 
  -2   2   4      484.55      445.71     10.86 o 
  -1   2   4     4548.56     4387.01     27.15 o 
   0   2   4     5010.08     5084.72    118.84 o 
   1   2   4      572.01      562.43     11.07 o 
   2   2   4    12613.93    12598.95     62.51 o 
   3   2   4        7.97       17.39      2.98 o 
   4   2   4      265.95      303.45      8.46 o 
   5   2   4     1917.61     1847.28     22.38 o 
   6   2   4       28.09       33.04      3.42 o 
   7   2   4       52.62       59.18      5.68 o 
   8   2   4     3171.47     3116.87     33.03 o 
   9   2   4       82.55       46.27      9.65 o 
  10   2   4      446.61      406.96     19.04 o 
  11   2   4      196.80      159.82     14.74 o 
  12   2   4     4952.90     4497.21     59.95 o 
  13   2   4      165.96      163.68     16.55 o 
  14   2   4      403.00      348.06     21.70 o 
  15   2   4      146.55      171.53     18.21 o 
  16   2   4       43.44       58.19     14.46 o 
  17   2   4        0.01        6.51     12.65 o 
  18   2   4       16.00       -1.21     13.36 o 
  19   2   4       37.17       13.52     15.77 o 
  20   2   4      227.61      236.20     30.11 o 
 -22   3   4      134.42      115.72     34.59 o 
 -21   3   4      162.60      214.21     36.46 o 
 -20   3   4      148.81      113.98     28.10 o 
 -19   3   4      537.21      563.64     33.55 o 
 -18   3   4      686.67      725.44     41.07 o 
 -17   3   4      252.64      322.11     25.15 o 
 -16   3   4      111.69      103.88     22.76 o 
 -15   3   4      179.97      147.45     10.49 o 
 -14   3   4       47.59       61.47      7.40 o 
 -13   3   4      254.87      292.10     13.15 o 
 -12   3   4       28.97       25.96      5.29 o 
 -11   3   4       75.92       85.51      8.07 o 
 -10   3   4      283.93      278.80     13.18 o 
  -9   3   4      263.55      298.10     12.86 o 
  -8   3   4        0.62        5.01      4.64 o 
  -7   3   4     1801.94     2078.75     22.91 o 
  -6   3   4      639.29      719.08     12.79 o 
  -5   3   4      986.48      908.84     12.89 o 
  -4   3   4       49.50       40.16      3.84 o 
  -3   3   4     3913.47     3827.70     31.12 o 
  -2   3   4     1462.14     1484.79     14.41 o 
  -1   3   4     8581.16     8320.22     56.54 o 
   0   3   4      987.49      874.34     12.37 o 
   1   3   4     8421.48     8467.63     46.45 o 
   2   3   4     3702.60     3894.90     29.02 o 
   3   3   4     6915.75     7157.40     43.91 o 
   4   3   4      838.38      882.46     13.91 o 
   5   3   4       30.31       48.45      6.02 o 
   6   3   4     1015.22     1074.46     15.53 o 
   7   3   4      138.44      192.87      5.98 o 
   8   3   4       66.35       72.95      7.73 o 
   9   3   4      202.48      201.11     13.74 o 
  10   3   4       35.69       26.50      9.34 o 
  11   3   4      396.40      317.94     18.27 o 
  12   3   4     1904.90     1808.48     56.12 o 
  13   3   4      254.63      243.84     18.81 o 
  14   3   4      240.13      227.52     19.22 o 
  15   3   4       29.14       36.75     12.90 o 
  16   3   4        2.77       -0.82     11.44 o 
  17   3   4       93.50       88.16     17.30 o 
  18   3   4       30.66       22.26     14.78 o 
  19   3   4      142.25      155.85     22.21 o 
  20   3   4       36.77       45.99     23.85 o 
 -22   4   4        2.12       -8.90     23.92 o 
 -21   4   4      179.85      230.73     36.51 o 
 -20   4   4       82.94      100.37     22.11 o 
 -19   4   4       19.78       26.84     24.14 o 
 -18   4   4        0.33       18.63     14.99 o 
 -17   4   4      887.05      827.29     35.59 o 
 -16   4   4       81.50       79.40     17.00 o 
 -15   4   4       63.94       57.58      8.22 o 
 -14   4   4     1886.06     1757.70     30.31 o 
 -13   4   4      589.32      606.63     18.92 o 
 -12   4   4       72.73       64.34      7.98 o 
 -11   4   4     1225.67     1180.89     21.99 o 
 -10   4   4        1.83        5.20      4.15 o 
  -9   4   4       85.18      102.10      7.81 o 
  -8   4   4      285.78      357.27     11.62 o 
  -7   4   4        3.49       10.65      4.75 o 
  -6   4   4     4211.06     4463.43     33.45 o 
  -5   4   4      136.46      108.95      5.89 o 
  -4   4   4       47.91       50.89      4.29 o 
  -3   4   4        5.32        3.67      4.12 o 
  -2   4   4       49.08       37.81      3.77 o 
  -1   4   4      103.64      108.81      5.29 o 
   0   4   4        9.62       13.78      3.89 o 
   1   4   4       80.31       62.15      5.08 o 
   2   4   4       58.35       64.29      5.45 o 
   3   4   4      335.03      361.17     10.83 o 
   4   4   4     3939.07     4188.03     33.76 o 
   5   4   4      532.99      572.31     13.41 o 
   6   4   4      497.74      582.86     12.57 o 
   7   4   4       55.57       60.42      6.56 o 
   8   4   4      143.01      100.91     18.67 o 
   9   4   4     1029.46     1039.91     26.08 o 
  10   4   4     1718.17     1560.03     32.76 o 
  11   4   4      366.94      362.39     19.24 o 
  12   4   4       73.76       91.00     13.69 o 
  13   4   4      130.33      132.97     15.95 o 
  14   4   4        3.35       15.04     11.41 o 
  15   4   4      721.76      626.80     33.67 o 
  16   4   4      106.55       69.63     23.12 o 
  17   4   4       47.68       43.99     16.23 o 
  18   4   4      110.62      115.60     19.60 o 
  19   4   4       94.46       93.81     20.24 o 
  20   4   4       16.56       -9.02     19.84 o 
 -21   5   4       36.69       19.63     38.80 o 
 -20   5   4      178.58      245.45     38.56 o 
 -19   5   4        1.62       -2.25     15.20 o 
 -18   5   4      444.26      492.82     30.80 o 
 -17   5   4      164.32      152.29     21.01 o 
 -16   5   4      156.90      182.12     23.48 o 
 -15   5   4      305.90      292.32     18.17 o 
 -14   5   4      324.51      350.54     14.51 o 
 -13   5   4      129.10      110.80      9.94 o 
 -12   5   4       75.88       75.23      8.39 o 
 -11   5   4      189.76      190.92     11.78 o 
 -10   5   4       70.36       58.59      7.08 o 
  -9   5   4      285.55      287.97     11.29 o 
  -8   5   4      745.43      778.67     15.80 o 
  -7   5   4     1962.99     2002.71     25.78 o 
  -6   5   4       20.00       14.36      4.72 o 
  -5   5   4        0.41        7.44      3.97 o 
  -4   5   4      873.45      866.83     13.11 o 
  -3   5   4        1.46        6.46      3.14 o 
  -2   5   4     1122.60     1009.49     15.02 o 
  -1   5   4     2497.38     2630.35     43.19 o 
   0   5   4      611.80      675.96     11.75 o 
   1   5   4     3528.15     3596.23     28.61 o 
   2   5   4      122.16      146.41      7.07 o 
   3   5   4      200.91      213.18      9.28 o 
   4   5   4     3758.06     4039.24     34.32 o 
   5   5   4      517.81      521.36     12.63 o 
   6   5   4       67.50       62.13      5.60 o 
   7   5   4      147.93      165.25      9.96 o 
   8   5   4       36.41       45.19      5.78 o 
   9   5   4      469.36      484.98     15.54 o 
  10   5   4      424.93      448.28     19.97 o 
  11   5   4     2531.01     2295.13     41.31 o 
  12   5   4      842.12      825.28     27.48 o 
  13   5   4      754.73      744.77     27.83 o 
  14   5   4      151.83      192.17     20.49 o 
  15   5   4        2.35       -1.36     11.16 o 
  16   5   4       59.90       47.31     14.48 o 
  17   5   4       55.79       67.48     16.24 o 
  18   5   4       73.63       46.91     16.77 o 
  19   5   4      101.90       67.12     19.98 o 
  20   5   4       19.92       36.37     26.03 o 
 -21   6   4       80.94       64.65     40.48 o 
 -20   6   4       47.82       87.70     27.84 o 
 -19   6   4       71.99        3.92     16.88 o 
 -18   6   4      556.64      572.80     32.75 o 
 -17   6   4       68.09       78.03     17.85 o 
 -16   6   4       15.81       16.32     14.77 o 
 -15   6   4      565.78      530.01     23.61 o 
 -14   6   4        0.01        2.15      4.58 o 
 -13   6   4      168.96      180.75     12.67 o 
 -12   6   4       86.47       84.63      9.90 o 
 -11   6   4      235.86      232.36     11.67 o 
 -10   6   4      217.90      239.80     11.19 o 
  -9   6   4     2812.55     2555.57     29.98 o 
  -8   6   4      310.60      380.67     13.35 o 
  -7   6   4       89.76      150.57      8.16 o 
  -6   6   4       89.77       87.89      7.89 o 
  -5   6   4       95.52       90.32      6.21 o 
  -4   6   4      913.48      981.28     13.77 o 
  -3   6   4        1.90        9.13      3.22 o 
  -2   6   4      934.03      922.02     12.52 o 
  -1   6   4     4779.75     4810.25     36.84 o 
   0   6   4     2827.83     2892.46     25.16 o 
   1   6   4     2110.60     2224.69     22.87 o 
   2   6   4      222.85      260.88      9.36 o 
   3   6   4     1233.20     1312.44     19.17 o 
   4   6   4      103.55       89.74      6.89 o 
   5   6   4      382.39      406.01     11.94 o 
   6   6   4       25.80       50.01      5.29 o 
   7   6   4        3.24       -1.48      5.14 o 
   8   6   4       96.75      100.42      8.84 o 
   9   6   4        4.74        0.65      4.13 o 
  10   6   4      428.32      410.63     19.58 o 
  11   6   4      446.65      376.99     19.78 o 
  12   6   4     1685.08     1620.88     46.11 o 
  13   6   4     1777.72     1714.16     41.46 o 
  14   6   4      341.68      318.03     21.62 o 
  15   6   4      221.13      272.22     22.36 o 
  16   6   4      152.36      172.52     19.74 o 
  17   6   4      107.51      101.38     17.93 o 
  18   6   4       30.75       36.32     18.95 o 
  19   6   4      116.76      137.67     22.28 o 
  20   6   4       16.16       21.78     23.10 o 
 -21   7   4      586.44      598.03     49.41 o 
 -20   7   4       61.00       84.24     28.77 o 
 -19   7   4      123.17      126.50     27.92 o 
 -18   7   4        2.35       -2.91     18.29 o 
 -17   7   4      183.31      166.80     27.34 o 
 -16   7   4      330.17      360.89     25.83 o 
 -15   7   4      160.45      147.15     15.96 o 
 -14   7   4      533.87      576.20     25.31 o 
 -13   7   4        4.86       18.98      5.14 o 
 -12   7   4     1480.02     1563.45     27.31 o 
 -11   7   4     2485.33     2412.53     32.57 o 
 -10   7   4      201.71      207.06     10.98 o 
  -9   7   4        0.10        8.25      6.56 o 
  -8   7   4      806.76      891.47     17.41 o 
  -7   7   4     1844.58     2165.86     25.31 o 
  -6   7   4     1451.86     1577.47     23.71 o 
  -5   7   4       48.32       54.18      5.31 o 
  -4   7   4     1397.16     1344.85     15.68 o 
  -3   7   4     9264.06     9706.91     64.71 o 
  -2   7   4    14147.92    14963.60    110.02 o 
  -1   7   4     1127.96     1246.53     15.79 o 
   0   7   4     1673.75     1629.03     19.21 o 
   1   7   4       93.46      119.71      7.00 o 
   2   7   4       61.97       94.42      6.87 o 
   3   7   4       37.60       29.06      5.36 o 
   4   7   4      462.18      476.01     12.90 o 
   5   7   4     7893.34     8169.20     57.11 o 
   6   7   4     1855.70     1982.78     26.53 o 
   7   7   4      297.06      360.28     12.20 o 
   8   7   4        4.70        4.87      4.49 o 
   9   7   4       84.50       72.89      8.15 o 
  10   7   4       97.57       82.79     12.36 o 
  11   7   4        0.60        6.52      9.73 o 
  12   7   4     1042.38     1030.29     30.91 o 
  13   7   4       74.48       75.09     13.95 o 
  14   7   4      865.23      831.29     30.94 o 
  15   7   4      195.44      205.91     21.51 o 
  16   7   4      511.61      512.93     27.90 o 
  17   7   4       65.06       73.42     17.03 o 
  18   7   4        1.33       -7.96     14.51 o 
  19   7   4      356.26      377.49     29.47 o 
 -21   8   4       13.38       50.47     28.00 o 
 -20   8   4        1.25       37.30     26.12 o 
 -19   8   4        1.38      -10.12     21.21 o 
 -18   8   4      160.94      173.34     30.56 o 
 -17   8   4       14.19       42.22     21.67 o 
 -16   8   4       26.73       51.34     27.96 o 
 -15   8   4      397.91      358.79     23.69 o 
 -14   8   4      233.07      183.18     14.66 o 
 -13   8   4       78.83       66.05      9.75 o 
 -12   8   4        6.13       12.49      6.24 o 
 -11   8   4     3109.90     2934.43     40.12 o 
 -10   8   4     4201.60     3988.24     48.12 o 
  -9   8   4     2123.99     2162.41     28.53 o 
  -8   8   4      206.86      232.12     10.38 o 
  -7   8   4        0.97        4.59      4.83 o 
  -6   8   4      660.79      719.03     14.17 o 
  -5   8   4       38.53       33.42      4.53 o 
  -4   8   4     1141.35     1255.74     23.96 o 
  -3   8   4      362.84      389.55     16.95 o 
  -2   8   4      799.88      845.38     17.96 o 
  -1   8   4     1081.36     1177.39     15.70 o 
   0   8   4        3.84        6.16      4.28 o 
   1   8   4      761.12      683.55     15.71 o 
   2   8   4     3095.86     3320.98     31.57 o 
   3   8   4      833.76      948.16     17.52 o 
   4   8   4      216.05      227.84      9.89 o 
   5   8   4        0.71        8.19      5.47 o 
   6   8   4        6.88       24.66      4.13 o 
   7   8   4     1400.13     1368.07     26.35 o 
   8   8   4       37.71       39.64      5.49 o 
   9   8   4      371.39      395.79     15.99 o 
  10   8   4      307.30      316.49     18.12 o 
  11   8   4     1962.67     1887.96     38.75 o 
  12   8   4      738.41      735.07     29.18 o 
  13   8   4       65.42       52.06     14.01 o 
  14   8   4       89.13       76.81     14.89 o 
  15   8   4      471.90      437.87     25.42 o 
  16   8   4       15.14       14.11     13.54 o 
  17   8   4       45.53       63.25     17.41 o 
  18   8   4      449.86      415.96     34.39 o 
  19   8   4       51.39       50.28     27.24 o 
 -20   9   4        0.47      -14.40     23.73 o 
 -19   9   4       20.08       26.47     23.19 o 
 -18   9   4      162.40      217.41     31.20 o 
 -17   9   4       64.82       56.17     21.38 o 
 -16   9   4       14.44        9.16     18.71 o 
 -15   9   4      200.90      201.58     21.39 o 
 -14   9   4      435.42      348.61     23.77 o 
 -13   9   4      758.65      644.14     31.50 o 
 -12   9   4      140.84      174.70     19.32 o 
 -11   9   4     1084.15      937.28     24.55 o 
 -10   9   4        2.15       18.61      7.34 o 
  -9   9   4     2113.04     1984.73     27.71 o 
  -8   9   4      148.64      169.78      9.88 o 
  -7   9   4      265.59      279.16     11.34 o 
  -6   9   4      310.51      378.67     10.84 o 
  -5   9   4       86.99       82.51      8.37 o 
  -4   9   4      503.84      535.63     15.94 o 
  -3   9   4      105.08      130.21      9.21 o 
  -2   9   4        1.00       -4.90      4.90 o 
  -1   9   4      448.45      450.73     10.33 o 
   0   9   4     2776.90     2907.98     27.75 o 
   1   9   4       90.31      117.46      7.61 o 
   2   9   4      201.41      198.01     10.24 o 
   3   9   4     3069.72     3300.08     33.48 o 
   4   9   4      390.34      375.91     12.73 o 
   5   9   4      542.43      563.36     15.32 o 
   6   9   4       50.35       64.25      6.94 o 
   7   9   4       38.75       53.64      6.29 o 
   8   9   4      243.64      221.65     10.48 o 
   9   9   4        1.23       -3.90      4.90 o 
  10   9   4       25.08       25.63     10.25 o 
  11   9   4      113.89      112.13     17.53 o 
  12   9   4       29.51       10.32     11.20 o 
  13   9   4      250.53      245.55     19.94 o 
  14   9   4        5.53       -3.76     11.32 o 
  15   9   4       15.72       37.76     13.88 o 
  16   9   4      239.66      262.14     26.92 o 
  17   9   4      590.50      651.04     38.89 o 
  18   9   4      126.27       86.85     23.10 o 
  19   9   4        0.49       29.48     32.62 o 
 -21  10   4       94.30       88.43     34.19 o 
 -20  10   4       30.93       91.01     45.56 o 
 -19  10   4       37.80       55.63     40.74 o 
 -18  10   4       92.04      106.17     40.99 o 
 -17  10   4       35.14       75.76     33.19 o 
 -16  10   4        0.42        0.37     26.87 o 
 -15  10   4      196.97      184.16     20.95 o 
 -14  10   4       78.27       79.29     11.23 o 
 -13  10   4     1617.45     1531.57     42.95 o 
 -12  10   4      497.36      457.15     22.50 o 
 -11  10   4      385.31      371.32     17.22 o 
 -10  10   4     2805.35     2825.85     41.55 o 
  -9  10   4      102.49       83.86     10.06 o 
  -8  10   4     3212.47     3239.55     62.34 o 
  -7  10   4       37.12       48.00      8.27 o 
  -6  10   4      141.63      150.34     11.00 o 
  -5  10   4      165.16      187.33     11.98 o 
  -4  10   4      359.21      406.53     15.00 o 
  -3  10   4     1022.77     1039.21     21.89 o 
  -2  10   4        1.20       11.09      5.73 o 
  -1  10   4     1587.33     1606.63     26.49 o 
   0  10   4      132.74      120.40      7.31 o 
   1  10   4     1805.81     1804.17     23.21 o 
   2  10   4     2307.39     2266.00     27.17 o 
   3  10   4     1870.98     1769.18     27.50 o 
   4  10   4     2396.61     2468.49     30.43 o 
   5  10   4        2.37        1.73      4.14 o 
   6  10   4     1175.55     1091.43     21.96 o 
   7  10   4      386.96      368.90     13.87 o 
   8  10   4      169.88      137.60     10.25 o 
   9  10   4      332.51      326.57     15.57 o 
  10  10   4      132.40      147.72     17.43 o 
  11  10   4      500.83      618.85     24.48 o 
  12  10   4       10.28        8.71     10.74 o 
  13  10   4      912.61      935.49     37.66 o 
  14  10   4        0.34        5.10     22.08 o 
  15  10   4      466.16      482.92     31.87 o 
  16  10   4        9.67       -0.41     16.33 o 
  17  10   4      705.64      775.12     57.16 o 
  18  10   4      205.76      225.57     30.31 o 
 -20  11   4       44.73       65.76     37.88 o 
 -19  11   4       68.64       99.72     27.42 o 
 -18  11   4      205.26      209.11     32.90 o 
 -17  11   4      138.71      122.84     24.91 o 
 -16  11   4       25.95       32.47     22.67 o 
 -15  11   4      622.81      577.44     30.99 o 
 -14  11   4       27.03       44.26      6.70 o 
 -13  11   4     1251.05     1255.98     37.55 o 
 -12  11   4       74.34       59.03      9.73 o 
 -11  11   4       25.48       22.80      8.32 o 
 -10  11   4      251.35      286.82     18.31 o 
  -9  11   4      640.05      600.52     25.95 o 
  -8  11   4      389.94      454.45     19.31 o 
  -7  11   4      107.00      100.28     10.81 o 
  -6  11   4      284.36      348.17     15.55 o 
  -5  11   4      582.57      632.11     19.10 o 
  -4  11   4       14.82        4.79      6.09 o 
  -3  11   4      385.74      382.92     15.59 o 
  -2  11   4       60.72       55.25      8.08 o 
  -1  11   4      152.51      129.29     10.10 o 
   0  11   4     5379.27     5371.75     41.56 o 
   1  11   4       18.32        9.36      6.40 o 
   2  11   4      258.55      251.92     11.13 o 
   3  11   4      270.25      278.26     14.51 o 
   4  11   4      522.55      593.72     17.58 o 
   5  11   4      877.93      897.54     20.03 o 
   6  11   4        2.27        8.64      4.77 o 
   7  11   4       50.05       55.15      7.17 o 
   8  11   4      666.29      598.27     17.63 o 
   9  11   4      140.23      151.45     11.23 o 
  10  11   4      871.16      837.27     37.46 o 
  11  11   4      165.94      168.39     20.61 o 
  12  11   4      190.60      199.49     21.85 o 
  13  11   4      260.57      267.26     25.36 o 
  14  11   4      271.43      318.29     27.29 o 
  15  11   4       66.44       50.16     18.48 o 
  16  11   4      133.44      129.89     33.04 o 
  17  11   4     1041.75     1179.15     49.80 o 
  18  11   4      123.33      188.37     38.75 o 
 -20  12   4        2.94      -12.64     21.36 o 
 -19  12   4      104.51      109.33     59.19 o 
 -18  12   4       78.16       40.63     23.80 o 
 -17  12   4        0.64       -0.41     24.62 o 
 -16  12   4       28.61       28.19     17.87 o 
 -15  12   4        3.77       -9.35      9.35 o 
 -14  12   4       11.08        0.59     10.58 o 
 -13  12   4      296.56      323.89     20.87 o 
 -12  12   4     1053.06      900.19     31.97 o 
 -11  12   4      490.16      488.72     23.99 o 
 -10  12   4       64.54       94.21     13.81 o 
  -9  12   4       95.37       85.93     10.96 o 
  -8  12   4      129.23      118.88     12.12 o 
  -7  12   4      690.88      723.66     21.70 o 
  -6  12   4       10.84        6.12      7.26 o 
  -5  12   4      129.64      146.13     11.75 o 
  -4  12   4       77.27       61.99      9.30 o 
  -3  12   4      541.55      510.92     17.73 o 
  -2  12   4      451.06      461.90     17.07 o 
  -1  12   4      980.35     1076.75     23.64 o 
   0  12   4      330.24      319.33     14.31 o 
   1  12   4      116.85      105.56      9.93 o 
   2  12   4     1042.98      972.63     21.73 o 
   3  12   4       11.82       14.92      6.08 o 
   4  12   4     1211.50     1208.85     28.58 o 
   5  12   4      780.10      774.55     20.30 o 
   6  12   4        0.43        8.87      7.27 o 
   7  12   4     1058.38     1153.60     28.07 o 
   8  12   4      219.36      257.05     16.78 o 
   9  12   4      145.40      189.34     19.20 o 
  10  12   4     1675.04     1671.23     45.22 o 
  11  12   4      175.46      156.14     20.00 o 
  12  12   4      120.83      152.49     21.19 o 
  13  12   4      697.23      715.43     34.62 o 
  14  12   4      145.05      149.80     22.25 o 
  15  12   4        0.81       -0.90     23.28 o 
  16  12   4      283.16      312.61     30.87 o 
  17  12   4       17.75        2.32     20.49 o 
 -19  13   4       19.75       61.82     31.96 o 
 -18  13   4      188.02      211.07     37.30 o 
 -17  13   4        2.48      -14.27     14.27 o 
 -16  13   4       72.39      121.72     25.99 o 
 -15  13   4      421.76      408.94     43.98 o 
 -14  13   4      261.16      215.04     16.73 o 
 -13  13   4       27.47       41.50      8.50 o 
 -12  13   4       23.74       29.34     11.03 o 
 -11  13   4      106.30       85.29     13.22 o 
 -10  13   4      333.24      278.89     20.87 o 
  -9  13   4       26.01       17.20     11.76 o 
  -8  13   4      374.31      362.11     18.00 o 
  -7  13   4     1460.90     1455.08     30.58 o 
  -6  13   4     1013.69      955.64     24.84 o 
  -5  13   4      776.00      686.38     21.92 o 
  -4  13   4     1891.56     1886.16     33.14 o 
  -3  13   4      821.52      754.82     21.65 o 
  -2  13   4      508.10      489.29     17.60 o 
  -1  13   4      775.68      756.74     20.98 o 
   0  13   4      311.82      292.36     14.51 o 
   1  13   4     2641.02     2525.72     55.10 o 
   2  13   4       55.37       59.29      9.47 o 
   3  13   4      364.08      323.67     19.79 o 
   4  13   4      794.07      818.83     23.19 o 
   5  13   4      497.14      475.18     18.83 o 
   6  13   4       94.45      121.19     11.36 o 
   7  13   4      447.66      506.47     21.97 o 
   8  13   4      661.59      664.04     22.72 o 
   9  13   4      276.50      330.55     19.37 o 
  10  13   4      421.28      428.58     26.82 o 
  11  13   4       79.18       97.66     18.91 o 
  12  13   4       64.90       48.81     16.83 o 
  13  13   4        0.04        1.79     15.60 o 
  14  13   4        4.32       -9.75     15.73 o 
  15  13   4       12.12       -1.19     18.02 o 
  16  13   4       86.11       92.23     23.98 o 
  17  13   4       34.10      -36.37     36.37 o 
 -18  14   4       59.78       85.40     36.49 o 
 -17  14   4        0.93       20.44     22.22 o 
 -16  14   4        0.50       -3.05     16.58 o 
 -15  14   4        4.69      -10.26     10.26 o 
 -14  14   4      497.83      489.64     46.05 o 
 -13  14   4      189.91      185.68     14.93 o 
 -12  14   4       59.92       60.19     15.11 o 
 -11  14   4      142.42      146.80     26.31 o 
 -10  14   4      246.62      290.52     21.72 o 
  -9  14   4       57.51       90.54     19.44 o 
  -8  14   4        8.91       16.07      7.73 o 
  -7  14   4      243.30      214.77     15.10 o 
  -6  14   4        0.53       -6.96      6.96 o 
  -5  14   4        5.12        2.89      7.92 o 
  -4  14   4      307.20      270.85     15.41 o 
  -3  14   4      108.08       79.39     10.36 o 
  -2  14   4       52.35       52.76      9.31 o 
  -1  14   4      305.16      367.66     16.51 o 
   0  14   4     1006.29      956.79     30.77 o 
   1  14   4     1879.06     1775.99     40.53 o 
   2  14   4     2460.42     2298.34     46.14 o 
   3  14   4      628.05      563.28     24.98 o 
   4  14   4       89.25       99.35     14.09 o 
   5  14   4     1120.85     1080.15     33.12 o 
   6  14   4       90.42       87.29     11.77 o 
   7  14   4       41.05       39.74     10.20 o 
   8  14   4      180.17      194.30     16.85 o 
   9  14   4      388.19      480.73     26.25 o 
  10  14   4      260.98      325.66     30.66 o 
  11  14   4     2288.67     2314.05     56.19 o 
  12  14   4       30.89       44.36     16.94 o 
  13  14   4       63.15       49.63     18.43 o 
  14  14   4        4.63      -10.08     17.34 o 
  15  14   4       10.65      -15.20     18.59 o 
  16  14   4        8.47       -1.57     19.99 o 
 -18  15   4        0.49       25.17     34.84 o 
 -17  15   4      178.70      232.62     37.09 o 
 -16  15   4       21.67       -3.63     19.02 o 
 -15  15   4       94.86      110.19     24.79 o 
 -14  15   4        4.15       11.87      9.87 o 
 -13  15   4      330.58      326.98     21.66 o 
 -12  15   4      165.79      164.81     16.62 o 
 -11  15   4       56.14       32.98      8.20 o 
 -10  15   4       23.09       10.16     14.42 o 
  -9  15   4      182.67      183.11     22.68 o 
  -8  15   4       15.45       28.33      9.86 o 
  -7  15   4       94.19      110.39     12.46 o 
  -6  15   4      663.92      585.18     31.06 o 
  -5  15   4      117.92       94.52     11.51 o 
  -4  15   4      577.15      576.56     21.05 o 
  -3  15   4      254.30      199.95     18.00 o 
  -2  15   4       90.37      103.10     14.58 o 
  -1  15   4      112.57      109.54     15.30 o 
   0  15   4     1931.05     1722.69     41.13 o 
   1  15   4       62.21       50.96     11.84 o 
   2  15   4      194.12      208.80     18.58 o 
   3  15   4       13.34        6.74     10.75 o 
   4  15   4      724.14      724.68     28.46 o 
   5  15   4      428.98      407.62     23.21 o 
   6  15   4       17.09       24.20     10.98 o 
   7  15   4        3.33        6.68      8.33 o 
   8  15   4     1310.25     1277.88     43.23 o 
   9  15   4      299.81      304.54     27.43 o 
  10  15   4      357.74      347.53     33.98 o 
  11  15   4       42.12       59.99     20.01 o 
  12  15   4      362.70      418.36     50.69 o 
  13  15   4      209.22      217.20     32.11 o 
  14  15   4        1.73       19.84     36.48 o 
  15  15   4        1.20      -10.46     24.48 o 
  16  15   4       57.10      -20.42     37.68 o 
 -17  16   4      180.49      169.62     32.63 o 
 -16  16   4      109.38      146.14     30.47 o 
 -15  16   4       20.74       13.99     11.32 o 
 -14  16   4       84.14      101.02     11.54 o 
 -13  16   4       58.62       48.73     16.02 o 
 -12  16   4       80.71       79.50      9.71 o 
 -11  16   4      686.37      679.51     30.37 o 
 -10  16   4      965.05     1033.23     36.03 o 
  -9  16   4      437.05      425.92     26.49 o 
  -8  16   4      363.30      347.71     22.90 o 
  -7  16   4      127.98      147.81     21.25 o 
  -6  16   4      477.53      491.84     25.16 o 
  -5  16   4       70.21       87.79     14.31 o 
  -4  16   4      300.01      254.62     20.06 o 
  -3  16   4     1019.33      980.89     32.38 o 
  -2  16   4        0.55        3.92      9.44 o 
  -1  16   4        1.72       -8.14      8.14 o 
   0  16   4      354.66      319.21     21.55 o 
   1  16   4        5.84        1.70      8.53 o 
   2  16   4      165.44      155.20     16.42 o 
   3  16   4      820.47      809.41     30.07 o 
   4  16   4        2.64       19.36      7.48 o 
   5  16   4      115.20      121.21     14.78 o 
   6  16   4       14.16        8.93      7.13 o 
   7  16   4      217.57      190.80     19.87 o 
   8  16   4      884.11      885.90     37.09 o 
   9  16   4       41.14       25.49      8.83 o 
  10  16   4       66.03       59.55     19.35 o 
  11  16   4       16.67       23.76     25.12 o 
  12  16   4      401.05      441.18     38.23 o 
  13  16   4        8.51        2.21     18.93 o 
  14  16   4        0.25        4.79     17.92 o 
 -17  17   4      192.66      323.49     55.58 o 
 -16  17   4       77.63       89.47     26.04 o 
 -15  17   4       47.23       60.04     13.06 o 
 -14  17   4       30.39       61.21     12.04 o 
 -13  17   4        1.57      -11.62     11.62 o 
 -12  17   4        0.80       -2.20      8.62 o 
 -11  17   4       13.57       11.14     13.95 o 
 -10  17   4        2.44        5.89     10.59 o 
  -9  17   4       65.15       74.62     13.19 o 
  -8  17   4       26.57        5.66     13.86 o 
  -7  17   4      115.19      130.95     18.51 o 
  -6  17   4       80.19       52.30     15.95 o 
  -5  17   4      224.28      226.27     19.52 o 
  -4  17   4     1082.85     1029.48     34.14 o 
  -3  17   4        1.21       10.96     14.14 o 
  -2  17   4       43.55       39.42     11.60 o 
  -1  17   4      183.93      200.49     18.84 o 
   0  17   4       30.29       32.54     11.03 o 
   1  17   4        0.01       -2.87      7.68 o 
   2  17   4       31.04       23.09      9.77 o 
   3  17   4      470.23      488.35     25.40 o 
   4  17   4       50.89       37.58      9.58 o 
   5  17   4       91.44       77.47     15.79 o 
   6  17   4      647.16      636.99     28.47 o 
   7  17   4        0.35       16.38      8.42 o 
   8  17   4       20.31       20.80     11.03 o 
   9  17   4       38.31       50.84      9.75 o 
  10  17   4       84.59      100.24     23.18 o 
  11  17   4       95.74      117.18     53.33 o 
  12  17   4        0.98        6.15     19.07 o 
  13  17   4      250.81      271.32     35.34 o 
  14  17   4      233.49      295.87     41.34 o 
 -15  18   4       56.71       42.75     14.91 o 
 -14  18   4       14.54       17.89     13.97 o 
 -13  18   4        1.75      -12.19     12.19 o 
 -12  18   4       24.61       36.46     24.89 o 
 -11  18   4        5.45       18.32     20.26 o 
 -10  18   4      149.93      141.95     23.44 o 
  -9  18   4      224.23      221.70     23.29 o 
  -8  18   4        5.69        2.27      9.16 o 
  -7  18   4       16.36       41.74     15.63 o 
  -6  18   4       10.31       28.63     11.59 o 
  -5  18   4      240.13      192.40     19.24 o 
  -4  18   4      110.67      120.99     15.54 o 
  -3  18   4        9.56        5.06      8.66 o 
  -2  18   4       50.84       52.14     13.38 o 
  -1  18   4       26.85       16.40     14.43 o 
   0  18   4       34.03       57.87     12.28 o 
   1  18   4       18.48        9.22     10.54 o 
   2  18   4       78.95       87.61     13.29 o 
   3  18   4      158.72      174.94     17.80 o 
   4  18   4      227.57      265.11     21.36 o 
   5  18   4        3.66       18.18      9.15 o 
   6  18   4        0.05       11.93     14.35 o 
   7  18   4       35.39       14.78      7.90 o 
   8  18   4      253.63      263.64     20.67 o 
   9  18   4        2.41       36.74     15.30 o 
  10  18   4      510.38      542.38     77.23 o 
  11  18   4       41.78       41.84     22.54 o 
  12  18   4       22.97       20.06     26.50 o 
  13  18   4       76.29       70.22     25.39 o 
 -14  19   4      190.67      254.78     47.42 o 
 -13  19   4       91.86       59.73     12.64 o 
 -12  19   4       13.16       -0.50     10.37 o 
 -11  19   4      105.26      145.94     23.64 o 
 -10  19   4      194.62      206.70     57.84 o 
  -9  19   4       19.57       13.19     10.48 o 
  -8  19   4       98.53       88.36     12.06 o 
  -7  19   4      200.07      274.21     35.99 o 
  -6  19   4      524.02      541.93     35.75 o 
  -5  19   4        0.50       -4.78      7.93 o 
  -4  19   4       15.62        8.24      8.48 o 
  -3  19   4        0.00       31.33     12.08 o 
  -2  19   4       38.33       57.13     15.93 o 
  -1  19   4       61.57       72.96     13.00 o 
   0  19   4        5.83       -7.37      7.37 o 
   1  19   4      475.66      478.38     25.79 o 
   2  19   4      170.94      159.71     17.74 o 
   3  19   4      108.70      124.74     14.52 o 
   4  19   4       62.39       60.03     17.57 o 
   5  19   4        5.04        4.48      6.60 o 
   6  19   4        3.03       -0.36      7.74 o 
   7  19   4      135.15       97.85     14.63 o 
   8  19   4       11.36       20.66     21.34 o 
   9  19   4      413.71      454.95     28.07 o 
  10  19   4       53.56       66.64     23.26 o 
  11  19   4       22.70       26.44     21.16 o 
  12  19   4        0.51       10.94     19.52 o 
 -14  20   4       38.30       39.45     18.44 o 
 -13  20   4       17.40       19.45     14.78 o 
 -12  20   4        2.06        6.83     10.51 o 
 -11  20   4       37.51      101.34     19.94 o 
 -10  20   4       82.28       69.59     26.65 o 
  -9  20   4      168.33      177.10     25.06 o 
  -8  20   4      214.39      193.86     27.33 o 
  -7  20   4       32.54       28.36      9.93 o 
  -6  20   4       37.18       31.94     11.88 o 
  -5  20   4       12.14       10.91      9.43 o 
  -4  20   4       17.45       31.04     17.16 o 
  -3  20   4      310.35      313.31     24.00 o 
  -2  20   4      117.21      151.95     16.93 o 
  -1  20   4       17.20       21.98      8.49 o 
   0  20   4      295.11      299.17     23.05 o 
   1  20   4        1.36        5.80      7.53 o 
   2  20   4        1.58        7.42      8.10 o 
   3  20   4        0.00        3.53     12.03 o 
   4  20   4       38.51       60.31     10.86 o 
   5  20   4       66.12       65.29      8.58 o 
   6  20   4      118.48       90.04     19.24 o 
   7  20   4        4.39       11.35      8.32 o 
   8  20   4        3.37       13.35     15.02 o 
   9  20   4       88.65       37.14     33.28 o 
  10  20   4       86.11       77.58     23.86 o 
  11  20   4      129.89      151.03     29.71 o 
 -12  21   4       60.11       64.25     11.93 o 
 -11  21   4       26.00       28.92     26.16 o 
 -10  21   4      138.78      218.92     46.50 o 
  -9  21   4      153.48      182.15     21.61 o 
  -8  21   4        0.06       -4.71      8.80 o 
  -7  21   4      342.67      318.73     29.53 o 
  -6  21   4       23.42       20.59      9.64 o 
  -5  21   4      181.16      196.84     24.18 o 
  -4  21   4       46.46       35.99     10.52 o 
  -3  21   4       10.39       19.80      8.46 o 
  -2  21   4      229.18      227.41     29.24 o 
  -1  21   4       38.83       44.87     11.26 o 
   0  21   4       27.54       47.62     13.14 o 
   1  21   4       97.48      142.91     21.59 o 
   2  21   4        0.46       -6.82      9.41 o 
   3  21   4      302.96      322.56     23.64 o 
   4  21   4       29.33        8.99      8.08 o 
   5  21   4       52.84       25.29     11.73 o 
   6  21   4      295.29      248.00     25.91 o 
   7  21   4       12.61       22.55     11.39 o 
   8  21   4       41.17       53.25     13.57 o 
   9  21   4        0.00       -0.04     16.14 o 
  10  21   4      180.04      146.48     43.12 o 
 -10  22   4       14.40       17.98     16.89 o 
  -9  22   4       34.56       59.16     11.89 o 
  -8  22   4       10.05       10.07     10.25 o 
  -7  22   4      221.65      268.80     25.61 o 
  -6  22   4      340.70      332.68     54.01 o 
  -5  22   4      212.04      169.78     19.38 o 
  -4  22   4       22.10       37.09      9.82 o 
  -3  22   4       66.92       47.08     14.20 o 
  -2  22   4        2.36       12.27     10.49 o 
  -1  22   4      364.17      376.92     27.11 o 
   0  22   4      117.26      129.09     14.96 o 
   1  22   4       23.73       10.51     12.45 o 
   2  22   4        7.67        8.55     12.85 o 
   3  22   4      209.58      228.37     25.50 o 
   4  22   4      124.65      170.02     14.63 o 
   5  22   4      115.94       96.71     14.50 o 
   6  22   4       15.26       30.81     10.32 o 
   7  22   4        2.50       -1.41     11.92 o 
   8  22   4      261.00      216.17     59.02 o 
   9  22   4      366.23      365.92     56.93 o 
  -9  23   4        8.91       20.89     15.11 o 
  -8  23   4      757.51      783.05     43.35 o 
  -7  23   4      121.91      130.48     12.40 o 
  -6  23   4        4.08       14.94      9.82 o 
  -5  23   4      202.94      184.38     20.35 o 
  -4  23   4      471.11      526.79     34.62 o 
  -3  23   4      230.03      300.23     30.02 o 
  -2  23   4       44.88       56.69     11.83 o 
  -1  23   4        0.04        5.19     18.26 o 
   0  23   4      118.73      145.47     17.97 o 
   1  23   4        9.21       16.33     10.10 o 
   2  23   4      246.34      265.41     19.99 o 
   3  23   4       10.50       14.67      9.16 o 
   4  23   4       52.38       69.99      9.58 o 
   5  23   4        2.84        1.34     11.22 o 
   6  23   4      120.82      144.76     17.39 o 
   7  23   4       74.10       76.69     21.14 o 
  -4  24   4        7.50       47.56     12.05 o 
  -3  24   4       57.20       56.89     27.79 o 
  -2  24   4        0.06       -0.86     15.25 o 
  -1  24   4      171.30      150.05     20.89 o 
   0  24   4        1.32       11.91     13.40 o 
   1  24   4       56.80      101.51     18.22 o 
   2  24   4        0.83       10.79      9.69 o 
   3  24   4       23.64       47.32     13.99 o 
   4  24   4        3.34       -2.58     12.61 o 
   5  24   4       28.21       47.47     14.04 o 
 -21   0   5       94.09      155.67     44.80 o 
 -19   0   5       41.55       26.01     32.99 o 
 -17   0   5       31.06       64.36     21.95 o 
 -15   0   5     1426.50     1266.15     42.23 o 
 -13   0   5       75.63       98.06     12.97 o 
 -11   0   5     1263.27     1433.89     33.32 o 
  -9   0   5      210.37      187.03     12.87 o 
  -7   0   5    11109.85    11150.30    135.38 o 
  -5   0   5     7248.85     7413.12    151.70 o 
  -3   0   5      172.74      154.98      8.20 o 
  -1   0   5    13699.69    12939.25    187.31 o 
   1   0   5     1436.94     1329.66     21.75 o 
   3   0   5    81270.59    82769.42    810.94 o 
   5   0   5      973.29     1008.56     29.82 o 
   7   0   5      130.40      180.90     17.28 o 
   9   0   5     1981.29     1990.99     50.65 o 
  11   0   5     1162.74     1066.82     42.02 o 
  13   0   5      128.55      182.92     24.82 o 
  15   0   5       15.49       12.14     17.16 o 
  17   0   5      324.12      425.30     38.65 o 
  19   0   5       46.42       42.99     49.53 o 
 -22   1   5      270.30      311.65     42.54 o 
 -21   1   5      380.59      428.00     43.66 o 
 -20   1   5      210.10      228.06     34.45 o 
 -19   1   5       66.39       75.53     24.58 o 
 -18   1   5        1.28      -11.95     18.13 o 
 -17   1   5      312.02      340.27     25.06 o 
 -16   1   5       15.90       14.14      6.25 o 
 -15   1   5      554.31      582.93     18.62 o 
 -14   1   5       61.02       59.01      7.52 o 
 -13   1   5      239.10      289.63     13.03 o 
 -12   1   5     4128.92     4095.94     41.86 o 
 -11   1   5      971.48      881.48     18.69 o 
 -10   1   5       21.46        3.61      4.79 o 
  -9   1   5     3429.86     3888.56     35.04 o 
  -8   1   5     4555.18     5013.40     38.35 o 
  -7   1   5      419.15      557.74     12.10 o 
  -6   1   5     5377.36     5423.89     41.18 o 
  -5   1   5     7642.03     7689.26     99.04 o 
  -4   1   5     1984.20     1983.33     16.88 o 
  -3   1   5      499.35      482.86      8.13 o 
  -2   1   5     1144.99     1103.82     12.64 o 
  -1   1   5      572.80      530.44      9.68 o 
   0   1   5       10.19       25.27      4.78 o 
   1   1   5      535.41      541.66     10.35 o 
   2   1   5     2603.59     2594.53     22.72 o 
   3   1   5      468.66      502.39      9.65 o 
   4   1   5     3158.14     3052.24     28.72 o 
   5   1   5     2460.50     2591.93     33.27 o 
   6   1   5     1938.50     1902.49     30.04 o 
   7   1   5      503.68      450.35     17.13 o 
   8   1   5     1247.16     1246.44     27.24 o 
   9   1   5      319.29      323.88     16.98 o 
  10   1   5       19.89       19.13      9.65 o 
  11   1   5      659.43      543.65     22.75 o 
  12   1   5       35.80       15.23     10.23 o 
  13   1   5       54.51       59.91     13.45 o 
  14   1   5       41.04       27.31     12.28 o 
  15   1   5       10.53        0.90     15.84 o 
  16   1   5      217.17      261.11     22.24 o 
  17   1   5      209.43      235.79     22.40 o 
  18   1   5       66.51       43.46     15.27 o 
  19   1   5       37.38       26.90     15.83 o 
 -23   2   5      171.46      341.28     58.50 o 
 -22   2   5        0.87       -4.28     26.63 o 
 -21   2   5      378.46      477.64     44.88 o 
 -20   2   5       50.92       40.26     24.39 o 
 -19   2   5       16.91       17.39     21.25 o 
 -18   2   5      223.46      229.03     23.75 o 
 -17   2   5      312.31      210.18     21.96 o 
 -16   2   5      260.54      263.83     14.87 o 
 -15   2   5     1594.63     1321.38     27.03 o 
 -14   2   5     1069.50     1031.03     23.24 o 
 -13   2   5      334.35      333.88     13.77 o 
 -12   2   5       37.92       25.10      6.22 o 
 -11   2   5       23.49       18.21      6.06 o 
 -10   2   5     1437.21     1495.59     22.68 o 
  -9   2   5       40.45       50.26      6.21 o 
  -8   2   5     1138.26     1198.34     18.23 o 
  -7   2   5     2555.19     2609.16     24.96 o 
  -6   2   5      190.73      209.58      8.81 o 
  -5   2   5     1707.41     1854.80     19.06 o 
  -4   2   5       60.74       94.15      6.47 o 
  -3   2   5      288.84      267.83     13.14 o 
  -2   2   5     2278.89     2295.69     18.73 o 
  -1   2   5      407.16      300.08      8.24 o 
   0   2   5       24.79       15.13      3.72 o 
   1   2   5    15668.94    15716.69     83.04 o 
   2   2   5     1078.28     1123.81     15.15 o 
   3   2   5     1200.96     1369.00     16.83 o 
   4   2   5       12.74       13.26      3.10 o 
   5   2   5     5867.08     6300.14     73.40 o 
   6   2   5       94.43       71.62      9.21 o 
   7   2   5      110.91       89.91     13.47 o 
   8   2   5      139.20      118.44     11.67 o 
   9   2   5       26.10       16.17     12.37 o 
  10   2   5      170.50      134.62     13.71 o 
  11   2   5      145.14      126.68     14.51 o 
  12   2   5      170.13      165.71     15.99 o 
  13   2   5      230.25      192.36     17.87 o 
  14   2   5       51.73       43.55     12.69 o 
  15   2   5       25.40      -11.22     11.22 o 
  16   2   5       35.66       31.83     13.64 o 
  17   2   5       89.87       98.65     29.04 o 
  18   2   5       56.57       34.91     16.03 o 
  19   2   5      596.02      591.47     33.21 o 
 -22   3   5       71.59       60.56     28.32 o 
 -21   3   5       17.73      -15.18     23.03 o 
 -20   3   5      683.01      787.16     51.30 o 
 -19   3   5      655.49      798.02     48.82 o 
 -18   3   5      492.18      549.37     31.49 o 
 -17   3   5       12.32      -14.67     18.19 o 
 -16   3   5       36.59       34.15      8.45 o 
 -15   3   5      547.61      497.69     20.34 o 
 -14   3   5      732.37      680.64     20.17 o 
 -13   3   5      810.67      804.45     20.09 o 
 -12   3   5      413.77      423.52     14.69 o 
 -11   3   5     1454.22     1447.84     23.67 o 
 -10   3   5       68.25       96.60      7.72 o 
  -9   3   5      621.77      828.31     16.33 o 
  -8   3   5      209.78      316.32     10.44 o 
  -7   3   5     1482.00     1622.00     21.92 o 
  -6   3   5       37.52       37.57      6.70 o 
  -5   3   5     8669.06     9347.78     62.91 o 
  -4   3   5     1975.63     1983.96     24.39 o 
  -3   3   5      722.74      769.51     14.25 o 
  -2   3   5     4404.75     4350.01     28.61 o 
  -1   3   5     1559.18     1633.96     16.88 o 
   0   3   5     5630.83     5331.82     34.79 o 
   1   3   5     1758.43     1818.58     19.53 o 
   2   3   5      996.14     1091.43     15.43 o 
   3   3   5     1476.60     1614.91     19.21 o 
   4   3   5      269.00      306.53      8.75 o 
   5   3   5     1118.35     1135.36     16.50 o 
   6   3   5       86.37       84.27      5.94 o 
   7   3   5      488.86      536.23     16.30 o 
   8   3   5     1045.25      938.18     24.24 o 
   9   3   5       19.34       11.10      8.63 o 
  10   3   5       15.30       -2.05      8.67 o 
  11   3   5     1208.59     1092.46     30.05 o 
  12   3   5       31.41       62.09     13.31 o 
  13   3   5        0.10       -7.03     10.00 o 
  14   3   5      160.97      183.77     18.32 o 
  15   3   5        3.05        6.96     11.87 o 
  16   3   5       89.37      142.55     18.41 o 
  17   3   5       11.22       -8.20     12.50 o 
  18   3   5      272.60      316.75     26.57 o 
  19   3   5        6.80       13.41     16.83 o 
 -22   4   5      179.06      255.87     39.21 o 
 -21   4   5      141.57      164.14     33.56 o 
 -20   4   5      208.09      251.56     55.90 o 
 -19   4   5        2.26        6.10     15.62 o 
 -18   4   5       82.22       81.87     18.82 o 
 -17   4   5      452.14      477.35     29.03 o 
 -16   4   5      853.01      812.15     28.30 o 
 -15   4   5      666.94      564.34     21.29 o 
 -14   4   5      198.05      161.13     11.66 o 
 -13   4   5     1022.56     1005.83     22.45 o 
 -12   4   5       67.71       73.28      9.48 o 
 -11   4   5     1131.54     1119.60     21.33 o 
 -10   4   5      340.02      378.43     12.74 o 
  -9   4   5       16.44       25.61      5.75 o 
  -8   4   5       18.21       17.54      6.41 o 
  -7   4   5     7919.25     8570.40     62.29 o 
  -6   4   5     1026.04     1200.16     15.89 o 
  -5   4   5     5204.87     5637.48     50.46 o 
  -4   4   5      825.55      815.55     11.84 o 
  -3   4   5     1990.32     2103.39     18.69 o 
  -2   4   5       34.17       32.69      4.08 o 
  -1   4   5     1111.93     1068.50     14.29 o 
   0   4   5       61.00       54.43      5.00 o 
   1   4   5      589.37      581.03     11.69 o 
   2   4   5     1512.79     1510.51     18.90 o 
   3   4   5     2848.60     2871.44     30.14 o 
   4   4   5     1871.87     2048.27     23.45 o 
   5   4   5      136.18      165.77      7.84 o 
   6   4   5     1115.11     1177.51     21.78 o 
   7   4   5      265.54      236.47      9.94 o 
   8   4   5       61.35       40.61      4.40 o 
   9   4   5      141.37      162.94     13.71 o 
  10   4   5       79.45       95.20     13.02 o 
  11   4   5      253.55      241.51     17.63 o 
  12   4   5      529.75      513.23     23.42 o 
  13   4   5       49.24       40.36     13.40 o 
  14   4   5      142.83      140.72     16.84 o 
  15   4   5      122.21      135.29     17.66 o 
  16   4   5       41.11       24.70     14.19 o 
  17   4   5      500.16      561.35     30.17 o 
  18   4   5      136.25      139.67     20.61 o 
  19   4   5      291.54      276.75     26.82 o 
 -21   5   5      221.69      267.92     53.53 o 
 -20   5   5       47.67      118.30     28.98 o 
 -19   5   5        7.24      -11.66     15.31 o 
 -18   5   5      225.38      191.39     22.73 o 
 -17   5   5       17.50       23.96     14.65 o 
 -16   5   5       26.71       14.98      7.19 o 
 -15   5   5      471.37      406.21     18.24 o 
 -14   5   5     2571.11     2432.88     64.48 o 
 -13   5   5       62.56       92.03      9.41 o 
 -12   5   5      980.30      960.38     21.19 o 
 -11   5   5      367.77      356.73     13.11 o 
 -10   5   5       82.21       91.82      8.10 o 
  -9   5   5      378.30      442.90     14.37 o 
  -8   5   5       10.80       23.02      5.15 o 
  -7   5   5      458.23      543.21     12.60 o 
  -6   5   5      490.93      425.37     14.81 o 
  -5   5   5      171.98      279.67      8.71 o 
  -4   5   5     4128.49     4165.82     30.10 o 
  -3   5   5      185.66      174.16      7.80 o 
  -2   5   5     9981.17    10027.78     56.75 o 
  -1   5   5     1588.99     1551.22     20.64 o 
   0   5   5     2963.40     2812.71     25.16 o 
   1   5   5     3544.93     3560.46     29.86 o 
   2   5   5     5283.91     5443.10     39.67 o 
   3   5   5     5880.69     5895.72     43.03 o 
   4   5   5     7678.09     7790.96     52.28 o 
   5   5   5     1565.63     1677.77     22.53 o 
   6   5   5       42.59       50.77      9.15 o 
   7   5   5        4.73        9.53      2.45 o 
   8   5   5       92.75       83.38      6.14 o 
   9   5   5      170.76      147.98     13.73 o 
  10   5   5      739.14      735.15     24.62 o 
  11   5   5      998.04      996.88     29.73 o 
  12   5   5        0.72       19.51     19.79 o 
  13   5   5       41.43       38.89     12.55 o 
  14   5   5      113.74      130.60     17.07 o 
  15   5   5       94.75       63.84     15.09 o 
  16   5   5       98.84       92.95     16.47 o 
  17   5   5      166.13      177.83     35.91 o 
  18   5   5       25.00       14.57     15.26 o 
  19   5   5       82.06      113.34     24.59 o 
 -21   6   5        0.46       22.27     33.76 o 
 -20   6   5      488.16      584.38     86.99 o 
 -19   6   5       89.63       97.54     24.65 o 
 -18   6   5       33.26       25.52     15.69 o 
 -17   6   5        7.03        0.39     14.02 o 
 -16   6   5        0.01      -11.48     11.48 o 
 -15   6   5      351.99      290.94     16.43 o 
 -14   6   5     1910.12     1893.04     37.41 o 
 -13   6   5      791.71      787.46     23.94 o 
 -12   6   5       35.36       44.94      7.52 o 
 -11   6   5      818.19      820.96     19.35 o 
 -10   6   5      241.53      208.86     11.76 o 
  -9   6   5     5066.46     5017.23     42.77 o 
  -8   6   5     1419.53     1453.60     21.01 o 
  -7   6   5     2810.73     2601.87     27.09 o 
  -6   6   5     6610.22     7120.50     61.41 o 
  -5   6   5     3210.46     3292.19     27.67 o 
  -4   6   5      189.88      180.60      7.30 o 
  -3   6   5     3633.05     3772.87     28.62 o 
  -2   6   5     2928.51     2907.95     24.97 o 
  -1   6   5      650.96      610.40     15.86 o 
   0   6   5      529.21      506.07     11.70 o 
   1   6   5        0.57       18.45      4.67 o 
   2   6   5      745.15      880.11     15.99 o 
   3   6   5       97.07      136.59      8.14 o 
   4   6   5       27.29       45.75      6.09 o 
   5   6   5     3666.83     3787.38     35.96 o 
   6   6   5     1891.23     1880.00     25.29 o 
   7   6   5      858.29      849.75     17.41 o 
   8   6   5      482.91      536.27     16.59 o 
   9   6   5      190.96      180.25     14.67 o 
  10   6   5      311.33      307.91     18.26 o 
  11   6   5      173.72      159.51     16.18 o 
  12   6   5      648.53      609.77     25.41 o 
  13   6   5        7.55        5.52     11.05 o 
  14   6   5        6.59       20.52     12.45 o 
  15   6   5        8.01        0.76     12.00 o 
  16   6   5      142.99      161.75     28.24 o 
  17   6   5        1.69        6.37     14.48 o 
  18   6   5        4.77       -9.76     15.39 o 
  19   6   5       27.02       38.63     20.68 o 
 -21   7   5      548.79      529.42     71.38 o 
 -20   7   5       69.86       70.71     27.18 o 
 -19   7   5       72.07       87.50     24.85 o 
 -18   7   5       92.77       53.46     21.80 o 
 -17   7   5        1.52       -3.56     18.42 o 
 -16   7   5       71.65       54.83     10.08 o 
 -15   7   5     2443.77     2290.76     42.59 o 
 -14   7   5       33.15       59.98      9.65 o 
 -13   7   5      268.31      311.12     16.44 o 
 -12   7   5      343.77      324.87     16.22 o 
 -11   7   5        2.12       -0.77      5.51 o 
 -10   7   5      442.79      458.74     14.53 o 
  -9   7   5      761.25      788.64     17.10 o 
  -8   7   5     2249.08     2254.51     26.80 o 
  -7   7   5      502.25      550.43     13.11 o 
  -6   7   5       21.87       24.47      4.97 o 
  -5   7   5       16.19       15.08      4.61 o 
  -4   7   5      142.52      161.50      8.93 o 
  -3   7   5     4410.10     4817.35     33.97 o 
  -2   7   5     1608.07     1592.68     18.49 o 
  -1   7   5      364.94      382.52     10.18 o 
   0   7   5     1447.52     1614.75     20.24 o 
   1   7   5       92.53      114.22      7.28 o 
   2   7   5        0.00       -4.19      4.19 o 
   3   7   5        0.20        1.26      3.85 o 
   4   7   5     2434.87     2476.54     28.75 o 
   5   7   5       33.12       53.49      6.22 o 
   6   7   5     1126.00     1159.52     20.72 o 
   7   7   5      480.89      512.61     15.42 o 
   8   7   5      712.69      717.24     19.77 o 
   9   7   5      112.59      107.24     13.33 o 
  10   7   5      328.98      307.60     22.67 o 
  11   7   5       72.70       86.88     13.62 o 
  12   7   5      105.72      121.25     16.50 o 
  13   7   5      912.19      869.41     30.46 o 
  14   7   5      950.34     1014.24     34.08 o 
  15   7   5       47.79       50.74     14.57 o 
  16   7   5        0.09        1.77     13.87 o 
  17   7   5       10.83       -7.65     13.93 o 
  18   7   5      589.75      646.56     34.15 o 
  19   7   5      131.98      104.15     47.89 o 
 -21   8   5      177.34      173.34     52.99 o 
 -20   8   5        0.33       -9.01     21.91 o 
 -19   8   5      252.72      303.48     36.28 o 
 -18   8   5        9.13       -0.24     20.18 o 
 -17   8   5      122.28      179.64     28.01 o 
 -16   8   5        9.11        9.64     12.89 o 
 -15   8   5      564.02      571.02     25.15 o 
 -14   8   5      973.15      939.48     38.27 o 
 -13   8   5      267.55      305.11     23.35 o 
 -12   8   5     1897.56     1813.15     34.61 o 
 -11   8   5      144.20      104.14      9.99 o 
 -10   8   5     1064.44     1027.46     20.83 o 
  -9   8   5      373.78      427.72     13.84 o 
  -8   8   5     2711.94     2629.44     29.51 o 
  -7   8   5      348.99      324.10     11.01 o 
  -6   8   5      281.56      353.68     14.71 o 
  -5   8   5     1297.45     1471.67     17.90 o 
  -4   8   5      181.83      214.19     16.22 o 
  -3   8   5       17.91       31.47      6.07 o 
  -2   8   5      305.87      231.80      7.95 o 
  -1   8   5      465.42      463.32     11.36 o 
   0   8   5     2493.45     2622.28     26.84 o 
   1   8   5      332.27      400.75     11.78 o 
   2   8   5      730.65      754.31     15.71 o 
   3   8   5       19.52       30.37      5.28 o 
   4   8   5       41.08       54.32      6.47 o 
   5   8   5      169.15      167.94      9.18 o 
   6   8   5      105.81      130.94      8.34 o 
   7   8   5      859.66      902.95     19.43 o 
   8   8   5       10.30        6.36      5.14 o 
   9   8   5       11.14       23.39     10.19 o 
  10   8   5      104.50      120.18     13.97 o 
  11   8   5       49.36       29.81     10.80 o 
  12   8   5        7.79        8.12     11.10 o 
  13   8   5       37.09       45.84     13.16 o 
  14   8   5      110.81      104.04     16.05 o 
  15   8   5      685.40      684.97     30.54 o 
  16   8   5       27.50       17.50     14.32 o 
  17   8   5      153.54      200.14     26.39 o 
  18   8   5       65.93       53.85     22.30 o 
  19   8   5       35.35        4.94     34.32 o 
 -20   9   5       45.83       27.79     39.76 o 
 -19   9   5        0.84      -30.47     30.47 o 
 -18   9   5      110.91      114.23     38.69 o 
 -17   9   5        0.01       -0.13     25.88 o 
 -16   9   5       25.77       27.97      9.49 o 
 -15   9   5      100.58      103.81     13.59 o 
 -14   9   5      734.01      659.68     27.30 o 
 -13   9   5     4043.74     3766.23     63.35 o 
 -12   9   5      182.57      150.92     15.96 o 
 -11   9   5      248.28      243.07     18.46 o 
 -10   9   5      194.37      208.66     16.30 o 
  -9   9   5        0.00       12.14      8.53 o 
  -8   9   5     1163.49     1154.40     24.19 o 
  -7   9   5      114.36      117.88      9.95 o 
  -6   9   5     2483.87     2406.87     25.38 o 
  -5   9   5     3060.30     2979.97     35.90 o 
  -4   9   5      566.80      598.33     16.58 o 
  -3   9   5       70.87       48.29      7.11 o 
  -2   9   5       54.07       47.89      6.99 o 
  -1   9   5      296.66      291.20      9.61 o 
   0   9   5      418.01      444.26     11.87 o 
   1   9   5     1291.29     1174.26     19.10 o 
   2   9   5     2520.30     2572.89     29.40 o 
   3   9   5      800.88      830.72     17.53 o 
   4   9   5     1057.03     1093.59     21.12 o 
   5   9   5     1347.58     1413.39     23.82 o 
   6   9   5        6.79        9.02      4.70 o 
   7   9   5        8.56        3.25      3.46 o 
   8   9   5        4.88        4.29      5.17 o 
   9   9   5       73.80       52.04     15.67 o 
  10   9   5      715.03      745.22     26.08 o 
  11   9   5       35.90       33.13     11.98 o 
  12   9   5        1.78      -11.97     11.97 o 
  13   9   5      558.61      609.17     26.73 o 
  14   9   5      684.56      653.94     29.21 o 
  15   9   5       44.00       41.78     14.85 o 
  16   9   5       12.25        3.42     17.17 o 
  17   9   5       29.62       34.59     20.94 o 
  18   9   5       60.47       58.88     23.35 o 
 -21  10   5        0.06       48.82     27.12 o 
 -20  10   5       27.00       62.16     26.04 o 
 -19  10   5        9.84       33.97     22.88 o 
 -18  10   5        9.34       19.34     19.39 o 
 -17  10   5        9.31       24.29     24.59 o 
 -16  10   5      432.96      327.35     22.23 o 
 -15  10   5      511.32      465.09     31.99 o 
 -14  10   5       43.90       56.78     16.36 o 
 -13  10   5      274.49      279.88     19.02 o 
 -12  10   5      866.22      880.29     30.93 o 
 -11  10   5        6.66       27.67      9.41 o 
 -10  10   5     2591.76     2482.60     48.70 o 
  -9  10   5     6886.01     6913.71     84.09 o 
  -8  10   5      973.73      903.25     22.84 o 
  -7  10   5     2039.50     1958.87     33.39 o 
  -6  10   5      862.68      879.86     21.33 o 
  -5  10   5      726.33      666.75     18.51 o 
  -4  10   5      116.33      134.77      9.99 o 
  -3  10   5      512.54      534.75     16.48 o 
  -2  10   5     3549.25     3629.73     40.92 o 
  -1  10   5      108.02      120.57      6.79 o 
   0  10   5     5347.68     5399.53     42.14 o 
   1  10   5      149.79      131.44      8.30 o 
   2  10   5     1263.73     1283.65     23.56 o 
   3  10   5      142.67      149.07      9.51 o 
   4  10   5       37.40       28.86      5.47 o 
   5  10   5      194.13      218.60     11.17 o 
   6  10   5      913.76      991.37     21.24 o 
   7  10   5        1.86       -0.72      3.73 o 
   8  10   5      802.37      866.34     23.21 o 
   9  10   5       95.82      102.07     13.04 o 
  10  10   5      137.82      162.89     15.68 o 
  11  10   5        0.32       -9.48      9.48 o 
  12  10   5      144.66      145.05     16.71 o 
  13  10   5      705.89      749.15     29.36 o 
  14  10   5       30.92       36.08     16.82 o 
  15  10   5      295.15      343.49     29.88 o 
  16  10   5        0.58       -1.07     17.15 o 
  17  10   5        7.26      -17.77     17.77 o 
  18  10   5      162.79      180.89     46.37 o 
 -20  11   5        5.26       11.17     22.09 o 
 -19  11   5      192.44      246.17     49.41 o 
 -18  11   5       60.88       64.66     22.91 o 
 -17  11   5       12.86        6.85     16.86 o 
 -16  11   5       11.18       27.06     19.43 o 
 -15  11   5        1.95        7.19      8.12 o 
 -14  11   5       76.55       81.25      9.60 o 
 -13  11   5      215.08      215.67     18.64 o 
 -12  11   5      142.47      138.58     15.81 o 
 -11  11   5      213.85      254.72     19.80 o 
 -10  11   5      119.38      152.21     16.35 o 
  -9  11   5      111.50      114.15     14.86 o 
  -8  11   5     1376.97     1221.37     26.88 o 
  -7  11   5       74.46       65.90      9.41 o 
  -6  11   5       42.15       46.49      8.54 o 
  -5  11   5      447.33      496.51     17.27 o 
  -4  11   5        4.77        9.78      6.46 o 
  -3  11   5      322.98      332.00     18.59 o 
  -2  11   5      265.71      242.33     12.62 o 
  -1  11   5       36.21       31.94      7.44 o 
   0  11   5     1282.56     1198.06     19.40 o 
   1  11   5     4629.63     4204.88     38.78 o 
   2  11   5     2752.20     2790.04     32.38 o 
   3  11   5      928.83      871.72     20.88 o 
   4  11   5      135.17      164.90     10.38 o 
   5  11   5       24.72       23.61      5.32 o 
   6  11   5     1070.27     1034.69     22.22 o 
   7  11   5       17.70        8.70      7.33 o 
   8  11   5       39.79       20.60      6.28 o 
   9  11   5        9.40       34.06      5.81 o 
  10  11   5      634.51      668.13     25.51 o 
  11  11   5      199.83      219.68     27.15 o 
  12  11   5        2.06       14.78     17.42 o 
  13  11   5      444.91      425.16     29.41 o 
  14  11   5      386.91      344.02     30.10 o 
  15  11   5        0.61        2.93     16.21 o 
  16  11   5        4.51        8.40     19.66 o 
  17  11   5        0.49       14.82     20.71 o 
  18  11   5       41.57       38.96     34.48 o 
 -20  12   5        9.14        5.23     26.10 o 
 -19  12   5        0.40       -4.61     22.64 o 
 -18  12   5        0.30       -6.48     21.11 o 
 -17  12   5        1.44      -14.57     16.78 o 
 -16  12   5      128.75      157.52     13.47 o 
 -15  12   5       19.76        9.72      8.72 o 
 -14  12   5      884.66      871.20     32.79 o 
 -13  12   5      402.52      390.41     22.53 o 
 -12  12   5       26.99       21.29      9.06 o 
 -11  12   5       36.04       34.47      9.29 o 
 -10  12   5      257.31      272.62     20.52 o 
  -9  12   5      168.91      143.08     15.46 o 
  -8  12   5       67.65       46.89     10.24 o 
  -7  12   5      288.96      330.80     21.19 o 
  -6  12   5      593.79      564.30     19.19 o 
  -5  12   5      305.81      294.88     14.91 o 
  -4  12   5      167.41      189.90     12.43 o 
  -3  12   5        5.88       22.23      7.62 o 
  -2  12   5      908.84      906.99     22.62 o 
  -1  12   5       55.64       53.87      8.62 o 
   0  12   5      980.72      961.70     23.15 o 
   1  12   5     3125.19     2889.65     39.32 o 
   2  12   5      538.56      533.67     15.62 o 
   3  12   5     3726.36     3720.70     39.60 o 
   4  12   5      869.32      876.89     20.10 o 
   5  12   5     2007.13     2015.88     30.55 o 
   6  12   5        0.44        4.66      4.78 o 
   7  12   5       17.26       28.11      6.81 o 
   8  12   5      291.25      266.57     17.58 o 
   9  12   5      215.12      183.43     14.60 o 
  10  12   5       35.62       40.07     15.17 o 
  11  12   5        0.10       13.50     14.39 o 
  12  12   5      106.13       74.28     17.92 o 
  13  12   5     1035.81     1142.39     59.28 o 
  14  12   5      105.61      121.46     25.05 o 
  15  12   5       41.23       46.85     20.12 o 
  16  12   5       97.87      141.18     26.44 o 
  17  12   5      156.45      171.44     34.76 o 
 -19  13   5        0.03      -16.55     18.78 o 
 -18  13   5        2.54      -11.02     22.30 o 
 -17  13   5        0.00       29.99     20.44 o 
 -16  13   5      101.04      100.05     11.25 o 
 -15  13   5       37.41       32.38     10.37 o 
 -14  13   5       14.48       30.13     10.81 o 
 -13  13   5      199.63      220.26     19.18 o 
 -12  13   5       43.26       50.06     11.16 o 
 -11  13   5     1503.96     1445.83     40.14 o 
 -10  13   5        0.47       -9.26      9.26 o 
  -9  13   5      584.44      496.09     25.11 o 
  -8  13   5       30.76       25.05     10.32 o 
  -7  13   5       14.77       23.45      8.91 o 
  -6  13   5     1463.52     1403.86     29.60 o 
  -5  13   5      286.96      276.95     15.29 o 
  -4  13   5       85.48       61.24      9.58 o 
  -3  13   5      628.10      683.26     31.25 o 
  -2  13   5      339.58      332.70     15.83 o 
  -1  13   5       85.77       86.87      9.75 o 
   0  13   5        3.64        5.53      6.94 o 
   1  13   5     6900.54     6664.02     63.92 o 
   2  13   5      713.27      702.30     21.04 o 
   3  13   5      123.17      107.23     11.11 o 
   4  13   5       15.75        7.87      8.83 o 
   5  13   5      263.55      277.82     15.75 o 
   6  13   5        5.95       -1.33      6.99 o 
   7  13   5      300.53      309.86     15.31 o 
   8  13   5      759.18      817.40     28.61 o 
   9  13   5       12.01       24.34      7.15 o 
  10  13   5       51.80       34.23     15.25 o 
  11  13   5      118.45      130.25     20.18 o 
  12  13   5      120.74      118.31     20.42 o 
  13  13   5      154.24      175.22     24.04 o 
  14  13   5      261.73      279.57     29.43 o 
  15  13   5      234.60      259.16     29.85 o 
  16  13   5       24.59       14.47     19.82 o 
  17  13   5      128.45      129.20     30.92 o 
 -19  14   5       36.29       57.76     26.94 o 
 -18  14   5       31.38       13.56     29.61 o 
 -17  14   5      158.39      132.41     28.73 o 
 -16  14   5      149.19      124.84     25.00 o 
 -15  14   5       13.40       25.01     10.34 o 
 -14  14   5      567.89      574.40     32.03 o 
 -13  14   5      308.18      333.01     23.66 o 
 -12  14   5      250.59      296.09     21.92 o 
 -11  14   5      107.54       87.18     12.55 o 
 -10  14   5       11.00        0.23      7.66 o 
  -9  14   5      591.79      536.44     26.20 o 
  -8  14   5       14.76        4.27      9.04 o 
  -7  14   5       38.57       41.50     13.16 o 
  -6  14   5     1000.70      794.55     23.61 o 
  -5  14   5      175.96      160.98     13.18 o 
  -4  14   5      373.79      384.83     22.76 o 
  -3  14   5      214.26      215.69     14.06 o 
  -2  14   5     2380.26     2399.27     38.02 o 
  -1  14   5       85.39       85.98     10.49 o 
   0  14   5     1655.07     1600.71     31.03 o 
   1  14   5      159.57      169.66     16.61 o 
   2  14   5      810.56      847.52     29.68 o 
   3  14   5      112.79       95.16     16.68 o 
   4  14   5     1987.03     1959.37     43.90 o 
   5  14   5       39.41       37.57     10.25 o 
   6  14   5      533.01      502.41     23.51 o 
   7  14   5      105.62       64.96      7.91 o 
   8  14   5       77.93       84.88     14.18 o 
   9  14   5      751.58      697.13     26.75 o 
  10  14   5       17.94        7.11     13.69 o 
  11  14   5       36.97       14.21     16.05 o 
  12  14   5      519.85      480.43     31.93 o 
  13  14   5      412.80      505.35     33.49 o 
  14  14   5      385.21      408.19     33.59 o 
  15  14   5      367.35      374.88     33.90 o 
  16  14   5      210.12      239.84     37.88 o 
 -18  15   5      133.06      144.42     30.21 o 
 -17  15   5       19.37       22.62     23.74 o 
 -16  15   5       34.74       -2.21     18.21 o 
 -15  15   5       65.78       66.45     11.73 o 
 -14  15   5        5.54       -7.34      7.34 o 
 -13  15   5       14.37        1.24      7.09 o 
 -12  15   5      720.52      655.43     29.73 o 
 -11  15   5        8.31        3.86      8.00 o 
 -10  15   5      235.43      270.51     21.53 o 
  -9  15   5        0.15        1.91      9.90 o 
  -8  15   5      173.87      134.45     16.64 o 
  -7  15   5      570.02      533.95     25.90 o 
  -6  15   5       99.88      100.26     11.74 o 
  -5  15   5      525.61      475.48     19.72 o 
  -4  15   5      409.33      422.95     18.82 o 
  -3  15   5      162.47      164.65     16.61 o 
  -2  15   5       15.40        9.40      9.75 o 
  -1  15   5       16.28       19.59     10.09 o 
   0  15   5      455.78      410.56     22.91 o 
   1  15   5       16.29       11.25      9.77 o 
   2  15   5       15.60        4.36      8.76 o 
   3  15   5      207.02      214.29     18.62 o 
   4  15   5       41.74       22.26      9.90 o 
   5  15   5      502.87      453.24     23.15 o 
   6  15   5      380.34      375.64     20.95 o 
   7  15   5      271.40      268.20     19.71 o 
   8  15   5      458.01      504.35     27.87 o 
   9  15   5      364.64      379.99     20.35 o 
  10  15   5        8.31        1.10     24.67 o 
  11  15   5       49.01       -1.93     25.66 o 
  12  15   5       41.30       53.45     29.86 o 
  13  15   5        5.31       -7.16     38.93 o 
  14  15   5        3.59       30.64     25.76 o 
  15  15   5        5.02       11.55     25.62 o 
 -18  16   5       47.43       -2.76     33.23 o 
 -17  16   5       19.24       28.40     41.67 o 
 -16  16   5      231.07      261.67     34.84 o 
 -15  16   5        1.42       -7.29     11.52 o 
 -14  16   5      273.28      266.47     17.57 o 
 -13  16   5      756.60      830.28     32.57 o 
 -12  16   5       25.32       19.08      8.50 o 
 -11  16   5       12.84       14.67      9.41 o 
 -10  16   5     1173.72     1173.78     38.39 o 
  -9  16   5      115.83      111.84     19.62 o 
  -8  16   5       35.39       26.42      9.93 o 
  -7  16   5       58.21       65.79     12.36 o 
  -6  16   5      343.49      321.19     28.73 o 
  -5  16   5      208.95      255.84     20.03 o 
  -4  16   5      508.94      494.63     42.61 o 
  -3  16   5      349.33      335.23     22.10 o 
  -2  16   5      838.11      722.16     28.54 o 
  -1  16   5       15.15       12.96      8.75 o 
   0  16   5       74.97       48.29     13.62 o 
   1  16   5       21.46       22.19      9.82 o 
   2  16   5       12.23        8.99      8.44 o 
   3  16   5      347.44      375.45     23.48 o 
   4  16   5      154.70      180.86     17.16 o 
   5  16   5        5.36        1.87      8.12 o 
   6  16   5      181.86      173.88     16.28 o 
   7  16   5        2.89       -5.71      7.85 o 
   8  16   5       33.23       38.51     13.85 o 
   9  16   5      718.07      709.66     31.77 o 
  10  16   5       13.90       10.88     25.80 o 
  11  16   5       26.83       31.40     20.12 o 
  12  16   5       22.54       42.72     27.94 o 
  13  16   5      240.44      261.87     34.12 o 
  14  16   5       21.92       17.73     18.92 o 
  15  16   5       52.13       73.79     35.05 o 
 -17  17   5       17.75       30.03     32.87 o 
 -16  17   5      208.88      253.80     35.68 o 
 -15  17   5        0.21       -9.41     12.79 o 
 -14  17   5        0.03      -11.18     11.18 o 
 -13  17   5      134.93      132.56     16.30 o 
 -12  17   5       34.16       40.22     12.27 o 
 -11  17   5      988.61      994.11     44.41 o 
 -10  17   5      343.13      418.40     33.72 o 
  -9  17   5       45.06       30.80     15.77 o 
  -8  17   5        6.03       11.44      9.85 o 
  -7  17   5      130.58      115.43     18.16 o 
  -6  17   5        0.22        8.37     14.88 o 
  -5  17   5       27.63       52.67     16.19 o 
  -4  17   5      471.00      470.23     25.49 o 
  -3  17   5        3.44        1.48      9.71 o 
  -2  17   5       95.17       98.61     14.32 o 
  -1  17   5      656.26      606.05     26.96 o 
   0  17   5       39.47       28.47     10.02 o 
   1  17   5       57.16       37.63     11.53 o 
   2  17   5      257.18      227.39     19.95 o 
   3  17   5      276.22      287.74     21.72 o 
   4  17   5       84.04       83.22     14.41 o 
   5  17   5       93.05       64.94     10.36 o 
   6  17   5       32.24        4.15     12.54 o 
   7  17   5      288.44      318.08     23.12 o 
   8  17   5       15.05       -3.01     15.88 o 
   9  17   5        5.02       -6.70     16.42 o 
  10  17   5       72.18       23.68     32.88 o 
  11  17   5       33.86        1.37     20.49 o 
  12  17   5       13.57       44.17     21.33 o 
  13  17   5       26.62       43.65     23.09 o 
  14  17   5       20.97      -10.50     31.06 o 
 -15  18   5      208.65      180.86     18.82 o 
 -14  18   5       30.85       23.13     13.78 o 
 -13  18   5        9.75        3.43     26.13 o 
 -12  18   5       46.78       57.18     12.36 o 
 -11  18   5        1.90       49.47     24.06 o 
 -10  18   5        2.70        8.99     16.60 o 
  -9  18   5       23.33       13.09     20.46 o 
  -8  18   5        7.64        8.48     11.09 o 
  -7  18   5        1.13       36.81      9.99 o 
  -6  18   5       84.68       70.53     15.57 o 
  -5  18   5      213.57      185.63     28.28 o 
  -4  18   5      140.92      153.34     22.10 o 
  -3  18   5       94.75       94.03     14.13 o 
  -2  18   5        0.01        7.26      8.36 o 
  -1  18   5        2.37       -0.29      9.92 o 
   0  18   5       44.69       37.99     10.84 o 
   1  18   5        1.92       18.81      8.79 o 
   2  18   5       24.52       26.75      8.43 o 
   3  18   5       84.15      116.07     14.48 o 
   4  18   5        6.92       12.42     11.60 o 
   5  18   5        0.88       -0.07      6.65 o 
   6  18   5        1.89        6.86     13.54 o 
   7  18   5       30.70       10.12     20.74 o 
   8  18   5       35.04       45.36     12.26 o 
   9  18   5       35.67       43.84     28.30 o 
  10  18   5       84.06       95.84     24.81 o 
  11  18   5        3.07        6.08     39.09 o 
  12  18   5      118.05      129.13     31.75 o 
  13  18   5        7.57       46.88     37.38 o 
 -15  19   5       20.07       25.67     18.07 o 
 -14  19   5      134.32      158.54     16.06 o 
 -13  19   5      202.49      200.69     27.80 o 
 -12  19   5      367.11      374.94     40.70 o 
 -11  19   5      128.37      131.17     16.69 o 
 -10  19   5      509.40      480.22     42.73 o 
  -9  19   5        0.80       16.57     11.45 o 
  -8  19   5       62.25       54.82     10.30 o 
  -7  19   5       65.81       97.08     17.02 o 
  -6  19   5      118.55      151.64     20.76 o 
  -5  19   5       37.12       55.82     14.52 o 
  -4  19   5       45.77       55.56     15.06 o 
  -3  19   5      289.99      383.93     32.40 o 
  -2  19   5       18.60       11.12      9.59 o 
  -1  19   5       82.87       73.03     12.23 o 
   0  19   5       48.51       13.97      8.22 o 
   1  19   5        5.28        0.66     14.57 o 
   2  19   5      596.54      635.29     29.07 o 
   3  19   5      128.18       91.41     12.81 o 
   4  19   5        4.56       12.62      7.14 o 
   5  19   5        5.17       16.13      7.27 o 
   6  19   5      214.12      182.27     14.51 o 
   7  19   5      146.54      139.94     34.83 o 
   8  19   5       67.36       90.91     25.78 o 
   9  19   5        9.45        5.02     17.47 o 
  10  19   5       50.31       19.21     55.80 o 
  11  19   5       50.54       60.31     21.50 o 
  12  19   5       15.48       -1.02     33.59 o 
 -14  20   5       84.60       24.78     18.25 o 
 -13  20   5      479.45      514.62     42.78 o 
 -12  20   5       18.64       10.77     20.60 o 
 -11  20   5       10.30       66.36     17.84 o 
 -10  20   5      608.54      622.94     50.78 o 
  -9  20   5       36.94       50.32     15.21 o 
  -8  20   5        4.21       36.34     14.04 o 
  -7  20   5       78.78       82.03     12.59 o 
  -6  20   5        2.91        9.12      8.90 o 
  -5  20   5      316.72      368.48     32.45 o 
  -4  20   5       23.10       35.40     10.87 o 
  -3  20   5       12.09       28.05     10.93 o 
  -2  20   5       24.96        3.24     13.83 o 
  -1  20   5      429.68      437.29     27.47 o 
   0  20   5      225.69      260.17     22.19 o 
   1  20   5      388.84      403.14     26.37 o 
   2  20   5        1.90       14.29      7.46 o 
   3  20   5        2.96       12.43      8.46 o 
   4  20   5       11.34       12.13      7.42 o 
   5  20   5      114.12      153.11     12.61 o 
   6  20   5       53.26       42.39      8.05 o 
   7  20   5       15.68       21.46     15.05 o 
   8  20   5        6.55       39.42     11.76 o 
   9  20   5       64.06       41.04     22.55 o 
  10  20   5       17.92      -17.53     17.53 o 
  11  20   5       32.61       36.47     35.74 o 
 -13  21   5        4.99      -18.18     18.18 o 
 -12  21   5        6.20       23.46     12.55 o 
 -11  21   5       32.49       80.40     11.47 o 
 -10  21   5      446.11      482.21     37.16 o 
  -9  21   5       72.90      135.37     43.04 o 
  -8  21   5        2.91       17.55     15.81 o 
  -7  21   5        0.10       11.04     10.77 o 
  -6  21   5      367.04      481.27     37.98 o 
  -5  21   5       20.59       -9.10      9.10 o 
  -4  21   5       65.71       33.30     10.67 o 
  -3  21   5       35.99       42.68     10.87 o 
  -2  21   5      234.39      151.55     20.17 o 
  -1  21   5       37.15       23.37     10.19 o 
   0  21   5       66.38       51.82     24.50 o 
   1  21   5        0.97        8.11      7.74 o 
   2  21   5        0.33        1.97      7.44 o 
   3  21   5      383.57      383.19     23.24 o 
   4  21   5        5.69       27.24     17.33 o 
   5  21   5        0.42        9.96     10.90 o 
   6  21   5       58.51       70.76     13.69 o 
   7  21   5      199.53      176.63     15.94 o 
   8  21   5       46.26       47.29     15.25 o 
   9  21   5       51.67      100.54     25.19 o 
  10  21   5       18.42      -10.74     29.87 o 
 -11  22   5      472.16      639.23     39.44 o 
 -10  22   5      171.00      273.43     19.76 o 
  -9  22   5       94.23      149.59     20.76 o 
  -8  22   5     1005.80     1153.36     52.23 o 
  -7  22   5        4.74        6.98     17.42 o 
  -6  22   5       86.00       71.13     19.84 o 
  -5  22   5        1.96       12.06      9.53 o 
  -4  22   5        5.47       17.29     10.94 o 
  -3  22   5       33.18       20.02     14.73 o 
  -2  22   5      270.15      333.79     31.55 o 
  -1  22   5      159.47      174.26     21.65 o 
   0  22   5        0.03      -11.30     11.30 o 
   1  22   5       40.37       63.38     14.28 o 
   2  22   5      126.52      112.45     14.57 o 
   3  22   5       53.25       21.76      8.77 o 
   4  22   5        2.56       20.09      9.47 o 
   5  22   5      105.26       79.25     18.30 o 
   6  22   5       64.37      125.64     43.85 o 
   7  22   5       20.17        4.15     20.14 o 
   8  22   5        0.80       12.61     13.46 o 
  -8  23   5      127.22       67.59     16.28 o 
  -7  23   5      351.73      411.31     25.90 o 
  -6  23   5       47.05       54.04     13.21 o 
  -5  23   5      104.80       86.17     21.80 o 
  -4  23   5        4.85       24.63     11.06 o 
  -3  23   5      380.83      420.15     32.54 o 
  -2  23   5       20.38       11.11     15.95 o 
  -1  23   5       87.12       84.07     11.82 o 
   0  23   5       28.05       68.41     22.41 o 
   1  23   5       62.33       58.98     12.14 o 
   2  23   5       65.74       52.16      9.20 o 
   3  23   5       77.12       62.67      9.97 o 
   4  23   5        2.52       -3.06     16.57 o 
   5  23   5       19.39       13.55     10.06 o 
   6  23   5      119.77      106.17     19.11 o 
   7  23   5      104.40       -3.96     17.76 o 
  -4  24   5        0.78      -26.65     26.65 o 
  -3  24   5       23.15        2.41     14.47 o 
  -2  24   5      338.69      387.99     24.51 o 
  -1  24   5       40.65       75.56     29.78 o 
   0  24   5        5.48      -13.43     13.43 o 
   1  24   5      240.98      219.91     24.96 o 
   2  24   5       21.23        8.88     14.59 o 
   3  24   5      125.01       81.53     15.85 o 
   4  24   5        0.20       24.72     18.53 o 
 -22   0   6     1232.13     1649.09    103.46 o 
 -20   0   6       31.03       22.36     31.51 o 
 -18   0   6      282.91      296.55     46.55 o 
 -16   0   6      108.06      118.19     19.93 o 
 -14   0   6      283.08      192.18     17.60 o 
 -12   0   6       26.12       74.21     11.61 o 
 -10   0   6     4971.17     5108.70     60.19 o 
  -8   0   6      118.85      116.96     11.01 o 
  -6   0   6      806.55      848.93     20.43 o 
  -4   0   6        4.40        6.78      6.12 o 
  -2   0   6      583.54      521.80     14.21 o 
   0   0   6     6032.84     6333.31     55.73 o 
   2   0   6    15650.54    16292.56    139.97 o 
   4   0   6    42219.47    44946.20   1000.47 o 
   6   0   6      137.99      208.03     18.34 o 
   8   0   6      328.80      238.36     21.11 o 
  10   0   6     1600.32     1489.59     47.28 o 
  12   0   6      178.38      134.89     23.14 o 
  14   0   6       99.00       86.17     22.36 o 
  16   0   6       18.63        3.95     16.76 o 
  18   0   6      210.83      216.88     33.35 o 
 -23   1   6        5.12       44.31     35.97 o 
 -22   1   6        0.40       -9.47     22.78 o 
 -21   1   6      136.83      160.67     32.37 o 
 -20   1   6      148.99      154.65     29.11 o 
 -19   1   6      112.47      121.15     26.62 o 
 -18   1   6      723.65      772.98     46.23 o 
 -17   1   6      152.10      154.87     26.33 o 
 -16   1   6        4.14        5.55      5.28 o 
 -15   1   6     1168.00     1097.53     25.09 o 
 -14   1   6      989.10     1080.07     23.69 o 
 -13   1   6     1617.98     1569.82     26.86 o 
 -12   1   6       74.04       89.17      8.44 o 
 -11   1   6        9.90       16.76      5.55 o 
 -10   1   6     2743.02     2860.51     30.77 o 
  -9   1   6      433.52      440.38     12.33 o 
  -8   1   6     3619.56     3718.42     31.88 o 
  -7   1   6     1939.93     2081.99     21.68 o 
  -6   1   6     5361.91     5846.20     49.86 o 
  -5   1   6       30.09       64.76      6.70 o 
  -4   1   6       93.22      124.27      5.68 o 
  -3   1   6      317.36      317.32      7.74 o 
  -2   1   6      558.45      575.66     10.77 o 
  -1   1   6     2494.43     2577.97     32.35 o 
   0   1   6     2904.55     2858.12     24.42 o 
   1   1   6     4825.08     4773.25     34.04 o 
   2   1   6       31.32       38.67      4.12 o 
   3   1   6    12748.12    13341.75     70.23 o 
   4   1   6     7359.75     7551.26     52.81 o 
   5   1   6     1677.15     1678.71     27.89 o 
   6   1   6     5599.24     5549.21     54.39 o 
   7   1   6      643.28      646.65     20.42 o 
   8   1   6      360.93      281.01     15.57 o 
   9   1   6     3631.27     3182.97     46.11 o 
  10   1   6      647.88      589.00     23.16 o 
  11   1   6     1281.64     1082.80     30.83 o 
  12   1   6       12.42       -0.55     10.00 o 
  13   1   6      301.40      284.16     20.35 o 
  14   1   6       99.32       80.13     14.81 o 
  15   1   6      124.64      122.11     16.83 o 
  16   1   6       12.59      -11.41     11.41 o 
  17   1   6      226.04      269.58     24.22 o 
  18   1   6       30.11       25.82     15.67 o 
  19   1   6      494.58      471.54     32.09 o 
 -23   2   6        0.58      -26.96     28.83 o 
 -22   2   6       19.25       36.66     24.43 o 
 -21   2   6       36.34       69.59     26.00 o 
 -20   2   6        7.75       -7.38     21.76 o 
 -19   2   6      288.21      205.24     32.01 o 
 -18   2   6      139.35      153.23     28.09 o 
 -17   2   6        9.74       20.27     16.07 o 
 -16   2   6      709.68      740.82     24.69 o 
 -15   2   6      783.78      775.83     28.50 o 
 -14   2   6       58.60       71.35      8.82 o 
 -13   2   6      139.89      136.57     10.33 o 
 -12   2   6      148.97      170.01     10.48 o 
 -11   2   6      163.41      180.10     10.09 o 
 -10   2   6       66.73      110.35      9.22 o 
  -9   2   6      218.41      270.73     10.15 o 
  -8   2   6     2736.49     2891.43     36.59 o 
  -7   2   6     1082.67     1073.68     15.30 o 
  -6   2   6      201.55      309.30     13.67 o 
  -5   2   6        8.28       31.81      7.18 o 
  -4   2   6       58.89       20.27      4.85 o 
  -3   2   6      102.49       95.40      4.99 o 
  -2   2   6     3110.79     3066.94     33.61 o 
  -1   2   6        1.20        4.38      3.47 o 
   0   2   6        1.43       14.51      3.97 o 
   1   2   6     1142.21     1099.97     15.65 o 
   2   2   6     1042.05     1055.46     15.66 o 
   3   2   6     3521.48     3462.50     32.56 o 
   4   2   6     1784.14     1803.43     20.20 o 
   5   2   6        4.66       -1.57      6.39 o 
   6   2   6     1056.70     1031.38     23.46 o 
   7   2   6      371.46      353.34     19.27 o 
   8   2   6      225.05      199.04     13.94 o 
   9   2   6      174.68      181.46     14.85 o 
  10   2   6      919.95      872.63     27.07 o 
  11   2   6     1100.17     1000.98     29.86 o 
  12   2   6     1188.93     1058.69     31.95 o 
  13   2   6      111.31       92.50     14.65 o 
  14   2   6      321.89      286.49     21.80 o 
  15   2   6       76.04       82.62     15.62 o 
  16   2   6      187.56      150.24     18.76 o 
  17   2   6        3.15       18.99     14.58 o 
  18   2   6      145.80      191.95     22.33 o 
  19   2   6        4.93       -5.67     16.23 o 
 -23   3   6      520.04      546.81     65.73 o 
 -22   3   6        0.30       25.56     24.24 o 
 -21   3   6       87.86       79.79     26.19 o 
 -20   3   6        2.63      -17.77     18.09 o 
 -19   3   6      206.97      202.52     38.79 o 
 -18   3   6      250.21      320.10     33.88 o 
 -17   3   6       32.76        7.99     13.84 o 
 -16   3   6      200.92      175.69     14.36 o 
 -15   3   6      910.89      837.38     25.83 o 
 -14   3   6     1235.03     1226.83     29.75 o 
 -13   3   6      990.14      990.95     21.97 o 
 -12   3   6      358.46      373.67     13.86 o 
 -11   3   6      175.23      179.56     10.06 o 
 -10   3   6        5.25        6.34      5.09 o 
  -9   3   6      248.78      185.40     10.25 o 
  -8   3   6     1294.27     1449.68     19.34 o 
  -7   3   6     2653.57     2763.77     24.95 o 
  -6   3   6      677.50      644.24     16.01 o 
  -5   3   6     9618.10     9869.60     64.86 o 
  -4   3   6        0.76        4.54      4.79 o 
  -3   3   6      148.26      185.70      6.19 o 
  -2   3   6     1571.56     1597.52     16.93 o 
  -1   3   6      192.01      134.95      6.37 o 
   0   3   6      683.03      753.65     13.13 o 
   1   3   6      348.01      279.58     10.18 o 
   2   3   6     1626.16     1754.85     20.78 o 
   3   3   6    12783.35    13509.95     80.16 o 
   4   3   6     7534.48     8004.85     56.25 o 
   5   3   6     2211.17     2592.80     28.71 o 
   6   3   6       15.96       26.84      7.76 o 
   7   3   6     1779.58     1658.33     30.90 o 
   8   3   6      688.99      660.24     21.77 o 
   9   3   6        2.88        6.85      9.07 o 
  10   3   6       46.99       49.66     12.62 o 
  11   3   6     1688.70     1558.23     36.25 o 
  12   3   6      448.35      386.59     21.56 o 
  13   3   6       13.35        7.18     11.85 o 
  14   3   6        0.46       17.01     12.12 o 
  15   3   6       21.86        9.21     12.49 o 
  16   3   6       81.73       68.86     16.76 o 
  17   3   6       14.79       22.19     14.29 o 
  18   3   6        2.25      -13.89     13.89 o 
  19   3   6        2.81        7.25     20.12 o 
 -22   4   6      570.08      764.11     53.75 o 
 -21   4   6       60.87       83.28     27.19 o 
 -20   4   6       67.96       97.65     26.27 o 
 -19   4   6      426.96      495.86     40.62 o 
 -18   4   6       73.94       76.12     18.03 o 
 -17   4   6      214.21      225.14     22.81 o 
 -16   4   6      505.61      483.63     20.33 o 
 -15   4   6       80.00       60.91      9.38 o 
 -14   4   6       10.37        4.55      6.06 o 
 -13   4   6      142.27      149.76     14.29 o 
 -12   4   6      211.90      223.87     11.68 o 
 -11   4   6       47.88       55.67      7.03 o 
 -10   4   6       71.00       95.91      7.89 o 
  -9   4   6      224.48      230.25      9.71 o 
  -8   4   6      244.04      264.36      9.54 o 
  -7   4   6      571.29      694.39     17.74 o 
  -6   4   6     7284.60     7770.46     98.23 o 
  -5   4   6      630.14      592.34     15.02 o 
  -4   4   6      469.12      437.15     12.63 o 
  -3   4   6      293.78      346.61      8.23 o 
  -2   4   6        0.43        0.46      3.49 o 
  -1   4   6      397.00      431.03     10.30 o 
   0   4   6      345.33      356.56     11.84 o 
   1   4   6     3174.61     3298.26     29.18 o 
   2   4   6     1129.48     1109.19     17.22 o 
   3   4   6        3.06        2.90      3.33 o 
   4   4   6     1930.47     2057.48     24.08 o 
   5   4   6      525.53      557.64     12.46 o 
   6   4   6      635.42      601.03     12.60 o 
   7   4   6        0.19        4.14      2.90 o 
   8   4   6      399.47      360.61     17.29 o 
   9   4   6        1.44       -4.50      8.52 o 
  10   4   6       77.68       99.65     13.16 o 
  11   4   6       38.84       24.22     11.42 o 
  12   4   6     1513.82     1442.73     36.36 o 
  13   4   6       76.99       90.45     15.08 o 
  14   4   6      870.47      847.06     31.31 o 
  15   4   6       79.64       66.54     22.51 o 
  16   4   6      119.31      124.99     18.31 o 
  17   4   6       41.63       58.28     16.76 o 
  18   4   6        0.48      -14.85     14.85 o 
  19   4   6       96.51       65.36     22.70 o 
 -22   5   6       97.45       77.00     40.65 o 
 -21   5   6      121.25      142.79     47.96 o 
 -20   5   6        0.31      -19.96     19.96 o 
 -19   5   6        2.07      -10.48     19.34 o 
 -18   5   6       18.29       11.34     13.98 o 
 -17   5   6       12.06       -0.56     13.25 o 
 -16   5   6        4.41        2.18      9.70 o 
 -15   5   6      774.60      762.96     25.23 o 
 -14   5   6        9.65        9.89      5.84 o 
 -13   5   6      116.94      110.45     11.98 o 
 -12   5   6      601.26      553.35     20.01 o 
 -11   5   6      564.92      522.72     17.03 o 
 -10   5   6      303.18      312.53     12.03 o 
  -9   5   6      126.61      136.89      8.13 o 
  -8   5   6        2.04       -0.37      4.63 o 
  -7   5   6       92.67       95.41      6.31 o 
  -6   5   6       61.46       52.52      4.99 o 
  -5   5   6     1751.33     1974.09     19.45 o 
  -4   5   6      222.21      280.31     11.54 o 
  -3   5   6        5.66       -1.29      3.33 o 
  -2   5   6      314.65      330.69      9.43 o 
  -1   5   6      249.23      286.76      9.46 o 
   0   5   6     1394.12     1465.58     19.06 o 
   1   5   6      937.94      994.00     19.81 o 
   2   5   6     1192.98     1288.95     19.09 o 
   3   5   6     1931.57     2176.21     25.46 o 
   4   5   6     3308.69     3361.08     32.79 o 
   5   5   6      123.19      144.83      7.09 o 
   6   5   6       24.27       12.87      5.16 o 
   7   5   6      361.20      340.04     12.66 o 
   8   5   6      506.56      459.00     19.18 o 
   9   5   6     3465.34     3078.28     46.49 o 
  10   5   6     1619.60     1475.95     34.01 o 
  11   5   6      479.19      431.30     21.82 o 
  12   5   6      132.02      121.36     15.81 o 
  13   5   6        0.58        2.03     11.22 o 
  14   5   6        5.61       14.63     12.20 o 
  15   5   6      100.58       99.43     16.81 o 
  16   5   6      833.22      862.19     33.98 o 
  17   5   6      345.22      369.36     26.93 o 
  18   5   6       70.98       60.36     17.91 o 
  19   5   6       26.03       16.11     25.03 o 
 -21   6   6       32.80       93.48     42.80 o 
 -20   6   6      324.55      354.64     59.50 o 
 -19   6   6      270.36      250.17     49.24 o 
 -18   6   6       23.14      -13.79     13.79 o 
 -17   6   6        8.00       -2.86     13.82 o 
 -16   6   6      564.88      559.39     22.09 o 
 -15   6   6       36.57       43.69     10.60 o 
 -14   6   6      764.44      801.64     25.09 o 
 -13   6   6      185.63      171.05     13.84 o 
 -12   6   6      322.78      329.61     19.03 o 
 -11   6   6     2901.05     2798.82     40.54 o 
 -10   6   6     2762.24     2792.13     31.89 o 
  -9   6   6       23.30       24.94      5.68 o 
  -8   6   6       34.57       43.89      5.68 o 
  -7   6   6       47.29       56.41      5.81 o 
  -6   6   6        5.09        8.73      4.39 o 
  -5   6   6       46.84       95.30      7.95 o 
  -4   6   6       87.46      104.17      6.43 o 
  -3   6   6     1328.32     1516.28     18.58 o 
  -2   6   6     2242.90     2364.95     23.41 o 
  -1   6   6      173.39      189.08      8.00 o 
   0   6   6       44.77       34.63      5.28 o 
   1   6   6       19.90       18.99      4.91 o 
   2   6   6     1892.17     1884.87     23.76 o 
   3   6   6      330.32      350.00     12.49 o 
   4   6   6     4998.64     5162.60     42.99 o 
   5   6   6       97.52      110.30      6.78 o 
   6   6   6      319.11      318.44     10.69 o 
   7   6   6       76.23       72.23      7.54 o 
   8   6   6       93.41      123.06     12.65 o 
   9   6   6      350.38      363.20     19.01 o 
  10   6   6      168.09      165.70     15.71 o 
  11   6   6       37.44       31.76     15.16 o 
  12   6   6      328.35      333.29     21.19 o 
  13   6   6      622.52      628.39     27.03 o 
  14   6   6      229.31      260.72     21.07 o 
  15   6   6        0.43      -11.37     11.37 o 
  16   6   6      128.32      130.47     19.08 o 
  17   6   6      330.75      274.26     25.31 o 
  18   6   6       43.20       15.05     17.47 o 
  19   6   6        0.52        3.36     26.65 o 
 -21   7   6      479.67      567.30     71.73 o 
 -20   7   6        0.04        2.25     30.62 o 
 -19   7   6        4.40        9.12     20.64 o 
 -18   7   6       41.79       57.80     22.63 o 
 -17   7   6       21.45        8.90     17.55 o 
 -16   7   6      295.22      265.57     17.42 o 
 -15   7   6      234.93      190.05     16.48 o 
 -14   7   6      934.61      928.23     31.25 o 
 -13   7   6     2237.59     2008.56     39.34 o 
 -12   7   6      909.74      932.19     25.29 o 
 -11   7   6     2043.86     1927.54     34.31 o 
 -10   7   6      266.29      253.20     11.65 o 
  -9   7   6       91.29       75.66      7.42 o 
  -8   7   6       69.29       62.25      7.54 o 
  -7   7   6      953.58     1025.61     17.04 o 
  -6   7   6     3268.71     3500.08     30.49 o 
  -5   7   6     3417.26     3731.60     30.61 o 
  -4   7   6     2323.07     2598.18     25.19 o 
  -3   7   6       12.03       33.95      4.86 o 
  -2   7   6      635.80      764.59     13.82 o 
  -1   7   6      409.22      493.63     13.94 o 
   0   7   6     1313.56     1492.14     20.29 o 
   1   7   6     2321.15     2347.26     26.42 o 
   2   7   6     2062.40     2048.53     25.46 o 
   3   7   6      640.39      654.67     15.23 o 
   4   7   6      838.48      987.23     18.79 o 
   5   7   6      682.62      691.78     16.24 o 
   6   7   6       94.52       99.47      7.14 o 
   7   7   6       17.51       21.25      6.16 o 
   8   7   6      826.60      882.66     25.78 o 
   9   7   6      904.80      941.61     27.39 o 
  10   7   6     2402.34     2304.35     42.84 o 
  11   7   6      178.35      137.98     15.51 o 
  12   7   6       18.69       14.49     11.16 o 
  13   7   6       87.55       69.11     21.17 o 
  14   7   6       70.60       81.99     15.80 o 
  15   7   6      286.71      345.74     29.32 o 
  16   7   6        0.62       -4.52     13.50 o 
  17   7   6       28.79       46.74     20.05 o 
  18   7   6        7.93       14.24     16.98 o 
 -21   8   6       98.99      154.17     50.56 o 
 -20   8   6      167.08      244.56     53.57 o 
 -19   8   6       21.31       51.80     34.14 o 
 -18   8   6       46.48       70.98     36.12 o 
 -17   8   6      235.21      274.32     49.32 o 
 -16   8   6      257.26      264.12     16.20 o 
 -15   8   6      843.17      845.55     30.76 o 
 -14   8   6      317.39      307.70     20.05 o 
 -13   8   6       41.14       43.73      8.48 o 
 -12   8   6     3338.11     3217.43     46.27 o 
 -11   8   6      541.90      511.54     19.30 o 
 -10   8   6      195.05      185.99     12.86 o 
  -9   8   6      628.28      576.73     15.28 o 
  -8   8   6     1128.42     1115.37     19.16 o 
  -7   8   6     4610.15     4636.97     38.20 o 
  -6   8   6       62.73       58.19      5.80 o 
  -5   8   6      305.53      325.80     10.17 o 
  -4   8   6      915.75      839.07     13.62 o 
  -3   8   6      240.50      244.34      8.42 o 
  -2   8   6     2746.26     2876.50     27.11 o 
  -1   8   6     1164.54     1191.71     18.04 o 
   0   8   6      767.66      742.85     15.28 o 
   1   8   6        3.65        6.59      4.59 o 
   2   8   6       50.55       59.27      6.57 o 
   3   8   6      531.79      568.57     14.81 o 
   4   8   6     2117.40     2196.71     28.66 o 
   5   8   6        5.49        7.06      4.57 o 
   6   8   6      453.72      483.61     14.63 o 
   7   8   6      270.28      251.77     12.86 o 
   8   8   6      177.38      198.14     15.16 o 
   9   8   6      333.79      319.84     18.57 o 
  10   8   6        1.14       13.30     10.15 o 
  11   8   6      432.47      399.00     21.65 o 
  12   8   6        1.07        0.39     10.43 o 
  13   8   6       54.19       54.35     14.35 o 
  14   8   6      221.99      254.36     21.56 o 
  15   8   6       68.78       74.28     15.65 o 
  16   8   6      816.93      876.04     36.38 o 
  17   8   6       21.93       19.52     16.98 o 
  18   8   6      203.03      199.57     35.03 o 
 -20   9   6      184.79      236.35     34.19 o 
 -19   9   6       69.18       97.35     31.80 o 
 -18   9   6      150.75      192.39     28.85 o 
 -17   9   6       36.82       57.36     18.32 o 
 -16   9   6      223.12      192.67     12.98 o 
 -15   9   6       18.45       17.09      6.13 o 
 -14   9   6      272.51      235.65     19.27 o 
 -13   9   6     1711.58     1578.24     40.94 o 
 -12   9   6       32.28       27.82      8.50 o 
 -11   9   6       28.78       22.52      8.97 o 
 -10   9   6       69.94       84.21     12.19 o 
  -9   9   6     1259.64     1322.53     34.62 o 
  -8   9   6       27.11       38.55      7.84 o 
  -7   9   6      311.04      265.51     12.96 o 
  -6   9   6       11.69       -1.57      5.50 o 
  -5   9   6       30.32       19.41      6.24 o 
  -4   9   6        0.13       -3.35      4.90 o 
  -3   9   6       92.48       99.37      5.63 o 
  -2   9   6       76.83       93.48      6.43 o 
  -1   9   6       57.54       64.75      5.97 o 
   0   9   6      720.74      685.26     14.90 o 
   1   9   6      810.35      915.80     17.70 o 
   2   9   6     4953.14     4938.00     43.06 o 
   3   9   6      132.19      163.63      9.74 o 
   4   9   6       34.38       38.36      5.99 o 
   5   9   6      449.41      468.11     14.62 o 
   6   9   6       77.18       59.80      6.55 o 
   7   9   6       62.83       64.98      6.78 o 
   8   9   6      964.77      922.84     23.26 o 
   9   9   6      255.22      242.13     17.23 o 
  10   9   6     1187.90     1106.54     31.38 o 
  11   9   6      189.22      184.79     17.12 o 
  12   9   6      142.28      124.83     15.98 o 
  13   9   6      408.72      487.51     25.49 o 
  14   9   6       75.46       72.00     15.45 o 
  15   9   6       86.41       63.41     19.46 o 
  16   9   6       19.41        4.04     18.15 o 
  17   9   6       52.77       37.93     21.17 o 
  18   9   6       59.22       69.56     40.28 o 
 -21  10   6      121.24      110.02     32.30 o 
 -20  10   6       16.61       19.81     23.17 o 
 -19  10   6        3.77       -4.89     20.23 o 
 -18  10   6       16.28       -1.42     51.41 o 
 -17  10   6        0.74       13.55     16.37 o 
 -16  10   6      378.12      367.47     27.71 o 
 -15  10   6       10.44        5.92     12.43 o 
 -14  10   6      286.82      248.54     19.95 o 
 -13  10   6        3.19       13.62     10.76 o 
 -12  10   6       83.86       97.65     12.97 o 
 -11  10   6     1643.30     1603.47     40.07 o 
 -10  10   6      697.56      647.96     26.55 o 
  -9  10   6     1330.79     1247.61     34.20 o 
  -8  10   6       61.73       66.81      9.44 o 
  -7  10   6      599.95      546.36     18.77 o 
  -6  10   6      612.33      612.81     18.11 o 
  -5  10   6      397.25      371.55     14.45 o 
  -4  10   6     1466.54     1573.95     26.93 o 
  -3  10   6       51.58       52.37      7.63 o 
  -2  10   6       58.67       60.21      5.32 o 
  -1  10   6      542.25      564.99     13.27 o 
   0  10   6      212.90      229.78     10.01 o 
   1  10   6      443.62      450.37     13.83 o 
   2  10   6     1077.03     1057.10     20.14 o 
   3  10   6       60.71       48.86      6.94 o 
   4  10   6      712.40      700.57     17.88 o 
   5  10   6      659.52      646.35     17.44 o 
   6  10   6      314.73      307.05     12.89 o 
   7  10   6       77.34       61.05      8.08 o 
   8  10   6      225.90      229.10     12.78 o 
   9  10   6       34.72       11.84      9.62 o 
  10  10   6      340.60      304.32     19.29 o 
  11  10   6       40.38       41.35     12.63 o 
  12  10   6     1444.32     1507.21     38.83 o 
  13  10   6      550.18      574.54     27.59 o 
  14  10   6      315.39      275.75     27.04 o 
  15  10   6       82.81       95.17     20.87 o 
  16  10   6       42.24       42.71     20.25 o 
  17  10   6       13.85      -18.24     19.10 o 
 -20  11   6      149.45      177.59     32.20 o 
 -19  11   6        2.06      -21.73     21.73 o 
 -18  11   6       51.53       73.32     23.23 o 
 -17  11   6      122.34      122.26     39.86 o 
 -16  11   6       59.43       44.28      9.44 o 
 -15  11   6      648.83      603.80     26.67 o 
 -14  11   6      512.72      495.43     24.66 o 
 -13  11   6      813.94      753.07     29.73 o 
 -12  11   6      122.43      139.01     15.24 o 
 -11  11   6     1024.40     1007.05     33.36 o 
 -10  11   6      237.57      218.22     21.57 o 
  -9  11   6     1909.21     1783.83     41.52 o 
  -8  11   6        8.54       15.88      9.60 o 
  -7  11   6      366.74      323.30     20.11 o 
  -6  11   6     1262.68     1277.37     25.93 o 
  -5  11   6        3.06        2.74      6.09 o 
  -4  11   6       17.17       11.02      6.65 o 
  -3  11   6      226.08      244.07     12.81 o 
  -2  11   6     1243.71     1242.69     24.98 o 
  -1  11   6      638.99      595.48     26.35 o 
   0  11   6       59.09       58.23      6.81 o 
   1  11   6       14.15       22.98      6.22 o 
   2  11   6     4867.97     5060.08     45.87 o 
   3  11   6        4.04       -3.16      5.24 o 
   4  11   6      153.68      136.37     10.05 o 
   5  11   6       23.97       22.25      5.28 o 
   6  11   6      459.20      472.55     16.08 o 
   7  11   6       61.52       41.51     10.59 o 
   8  11   6      540.32      589.67     24.85 o 
   9  11   6        3.45       -7.43      8.37 o 
  10  11   6     1676.75     1716.70     45.24 o 
  11  11   6       11.55      -12.55     12.55 o 
  12  11   6      307.12      280.11     25.45 o 
  13  11   6        2.25       -4.57     14.77 o 
  14  11   6       62.04       49.33     22.67 o 
  15  11   6      294.71      337.93     30.80 o 
  16  11   6      102.52       63.46     22.83 o 
  17  11   6       65.74       77.19     29.62 o 
 -20  12   6       14.51       17.84     24.82 o 
 -19  12   6       14.46       46.42     23.98 o 
 -18  12   6        2.94       23.72     19.69 o 
 -17  12   6      364.26      432.90     38.51 o 
 -16  12   6      347.73      348.39     27.25 o 
 -15  12   6       71.55       27.57     22.79 o 
 -14  12   6       97.57      124.08     17.97 o 
 -13  12   6      207.83      225.76     17.86 o 
 -12  12   6      220.14      240.86     19.89 o 
 -11  12   6      154.82      183.71     17.77 o 
 -10  12   6     1521.50     1404.89     38.57 o 
  -9  12   6      421.39      390.59     23.03 o 
  -8  12   6       32.39       18.10     10.01 o 
  -7  12   6      364.67      357.36     21.16 o 
  -6  12   6      502.30      465.47     17.92 o 
  -5  12   6      335.28      353.47     15.98 o 
  -4  12   6       34.48       27.35      7.70 o 
  -3  12   6        3.28        8.85      6.71 o 
  -2  12   6      717.54      708.21     20.28 o 
  -1  12   6      289.29      301.90     14.74 o 
   0  12   6      705.89      705.92     20.72 o 
   1  12   6      449.34      480.55     17.94 o 
   2  12   6       59.45       39.15      8.55 o 
   3  12   6      338.02      340.41     13.93 o 
   4  12   6      501.81      532.87     18.05 o 
   5  12   6      382.85      380.21     14.75 o 
   6  12   6       69.73       62.14      7.90 o 
   7  12   6        7.81        3.73      6.98 o 
   8  12   6        2.83       -2.64      6.27 o 
   9  12   6       12.38       34.61     14.02 o 
  10  12   6       87.88       83.26     17.21 o 
  11  12   6       74.98       57.24     17.17 o 
  12  12   6     1211.34     1238.40     44.32 o 
  13  12   6        5.15        9.23     16.07 o 
  14  12   6       98.81      132.14     22.39 o 
  15  12   6      126.65      150.79     43.19 o 
  16  12   6        0.66       63.09     23.06 o 
  17  12   6       18.42       30.01     37.01 o 
 -19  13   6      285.75      314.40     37.88 o 
 -18  13   6      170.42      226.19     40.08 o 
 -17  13   6        0.01       -2.83     18.73 o 
 -16  13   6        1.01       23.91     16.52 o 
 -15  13   6       30.84       46.55      9.86 o 
 -14  13   6      956.14      909.17     33.60 o 
 -13  13   6       19.72       18.93      6.94 o 
 -12  13   6       17.18       24.30      9.94 o 
 -11  13   6       34.41       37.30     10.05 o 
 -10  13   6      359.07      377.34     23.32 o 
  -9  13   6       70.18       78.28     13.53 o 
  -8  13   6     1247.69     1216.14     39.40 o 
  -7  13   6      393.32      421.62     22.97 o 
  -6  13   6       81.49      102.65     11.41 o 
  -5  13   6      453.26      450.98     18.29 o 
  -4  13   6       57.69       52.71      9.45 o 
  -3  13   6      802.45      869.01     23.11 o 
  -2  13   6      549.65      511.25     19.19 o 
  -1  13   6     1850.52     1782.64     32.35 o 
   0  13   6      146.85      165.70     12.41 o 
   1  13   6      275.41      320.71     18.42 o 
   2  13   6       62.22       51.18      9.04 o 
   3  13   6        3.68        8.78      6.30 o 
   4  13   6     1572.09     1481.90     31.15 o 
   5  13   6       74.82       63.29      9.44 o 
   6  13   6      228.64      260.07     19.30 o 
   7  13   6        3.65       -1.92      6.69 o 
   8  13   6      150.17      148.55     16.49 o 
   9  13   6      301.00      310.87     39.90 o 
  10  13   6     1211.20     1248.89     52.75 o 
  11  13   6       55.09       45.29     16.25 o 
  12  13   6        8.47        6.66     15.58 o 
  13  13   6      597.09      606.56     35.80 o 
  14  13   6     1142.88     1172.84     47.92 o 
  15  13   6       75.49       73.68     24.40 o 
  16  13   6        6.18      -17.88     23.84 o 
 -19  14   6        2.97       17.43     23.60 o 
 -18  14   6        0.02      -13.23     19.29 o 
 -17  14   6       17.75       11.33     21.14 o 
 -16  14   6       54.39       56.22     11.59 o 
 -15  14   6        1.42       -5.47      7.24 o 
 -14  14   6      333.43      307.68     22.35 o 
 -13  14   6      810.46      868.98     33.10 o 
 -12  14   6      354.59      318.26     26.74 o 
 -11  14   6      173.36      173.83     17.32 o 
 -10  14   6        3.74       22.33     13.23 o 
  -9  14   6      108.91       82.94     14.06 o 
  -8  14   6      424.15      419.62     26.26 o 
  -7  14   6      273.73      288.05     20.49 o 
  -6  14   6       18.97        1.17      8.81 o 
  -5  14   6     1712.60     1572.43     31.91 o 
  -4  14   6      729.31      686.61     21.95 o 
  -3  14   6       31.94       62.83     12.48 o 
  -2  14   6     1850.89     1794.04     33.15 o 
  -1  14   6      424.82      455.65     18.37 o 
   0  14   6       50.94       38.85     10.31 o 
   1  14   6     1925.28     1938.59     35.00 o 
   2  14   6     1217.54     1139.56     33.86 o 
   3  14   6      469.25      469.42     22.51 o 
   4  14   6      223.45      219.93     18.13 o 
   5  14   6      272.84      295.25     20.19 o 
   6  14   6      140.46      138.83     20.57 o 
   7  14   6       31.20       46.53     19.67 o 
   8  14   6      166.34      146.06     13.93 o 
   9  14   6      576.82      602.11     31.13 o 
  10  14   6       44.23       53.27     17.25 o 
  11  14   6      346.86      447.51     30.80 o 
  12  14   6      342.62      361.72     36.95 o 
  13  14   6      280.52      344.07     35.26 o 
  14  14   6        0.07       17.20     21.34 o 
  15  14   6      109.44       80.56     25.29 o 
  16  14   6       69.31       48.86     28.14 o 
 -18  15   6        2.23        1.23     18.65 o 
 -17  15   6      540.90      634.30     47.80 o 
 -16  15   6       66.82       97.96     26.70 o 
 -15  15   6       28.27       24.25      7.79 o 
 -14  15   6      126.37      166.10     19.68 o 
 -13  15   6      182.92      170.71     17.45 o 
 -12  15   6      116.17      120.69     14.12 o 
 -11  15   6     1878.22     1863.39     47.95 o 
 -10  15   6      299.44      237.58     20.99 o 
  -9  15   6      398.62      390.02     24.99 o 
  -8  15   6       29.56       39.45     10.42 o 
  -7  15   6        7.11       13.12      9.30 o 
  -6  15   6      337.94      301.65     21.31 o 
  -5  15   6      276.06      272.09     19.67 o 
  -4  15   6      349.47      341.87     22.67 o 
  -3  15   6      276.31      269.18     16.00 o 
  -2  15   6     1160.50     1005.58     39.95 o 
  -1  15   6      298.78      303.13     20.66 o 
   0  15   6       51.53       32.34     11.05 o 
   1  15   6       85.32       71.83     13.96 o 
   2  15   6     2002.94     1908.55     44.05 o 
   3  15   6      378.16      379.51     22.63 o 
   4  15   6      128.30      111.49     13.57 o 
   5  15   6       88.96       90.14     10.86 o 
   6  15   6      839.24      837.04     30.11 o 
   7  15   6      657.59      669.41     31.73 o 
   8  15   6      416.10      402.33     23.28 o 
   9  15   6      395.00      457.70     51.91 o 
  10  15   6       54.17       35.26     30.23 o 
  11  15   6      372.95      398.74     37.02 o 
  12  15   6        0.01       -8.72     20.54 o 
  13  15   6      207.06      213.33     34.38 o 
  14  15   6      249.85      256.65     37.26 o 
  15  15   6       18.66       18.33     37.25 o 
 -17  16   6       24.76        4.24     21.62 o 
 -16  16   6      242.63      235.52     37.00 o 
 -15  16   6       29.49       20.26     10.02 o 
 -14  16   6        1.41        9.21     10.03 o 
 -13  16   6        1.11       12.31      7.95 o 
 -12  16   6      432.51      429.74     25.52 o 
 -11  16   6      132.35      106.64     15.44 o 
 -10  16   6       76.08       93.92     13.63 o 
  -9  16   6      438.91      380.64     25.06 o 
  -8  16   6       43.23       19.94      9.50 o 
  -7  16   6       36.73       46.20     13.85 o 
  -6  16   6       27.45       29.08      9.55 o 
  -5  16   6       15.85       26.29     12.20 o 
  -4  16   6      233.68      225.30     18.84 o 
  -3  16   6       19.33       20.13     10.51 o 
  -2  16   6     1057.50     1030.01     33.51 o 
  -1  16   6      197.45      162.09     17.17 o 
   0  16   6      450.38      434.76     24.10 o 
   1  16   6      323.76      338.21     25.40 o 
   2  16   6      264.05      221.56     19.05 o 
   3  16   6       11.52       22.35      8.88 o 
   4  16   6      472.50      493.87     24.24 o 
   5  16   6       69.09       55.82      9.83 o 
   6  16   6       28.27       12.73      9.10 o 
   7  16   6       53.54       51.93     13.98 o 
   8  16   6       25.71       22.45     16.62 o 
   9  16   6      224.21      215.45     28.73 o 
  10  16   6      270.34      256.67     31.78 o 
  11  16   6        5.06       22.25     17.72 o 
  12  16   6       62.51      140.39     27.07 o 
  13  16   6      241.28      215.25     49.80 o 
  14  16   6      890.35      947.03     77.21 o 
 -17  17   6        0.48      -27.21     27.21 o 
 -16  17   6       50.77       37.41     13.65 o 
 -15  17   6       38.27       48.10     24.67 o 
 -14  17   6        1.68       -8.27      8.27 o 
 -13  17   6      248.14      229.81     23.71 o 
 -12  17   6       22.14       19.08     17.00 o 
 -11  17   6      224.89      250.06     21.64 o 
 -10  17   6        4.00       12.40     10.80 o 
  -9  17   6      338.70      388.89     42.61 o 
  -8  17   6        2.95       -6.80      7.82 o 
  -7  17   6       11.98       45.77     14.64 o 
  -6  17   6       43.65       63.55     17.80 o 
  -5  17   6       13.51       11.36     10.11 o 
  -4  17   6      419.54      579.50     35.60 o 
  -3  17   6        7.29        7.21     10.57 o 
  -2  17   6        7.07       12.18     10.92 o 
  -1  17   6       79.04      103.63     13.92 o 
   0  17   6      275.00      218.21     19.23 o 
   1  17   6       60.68       66.60     11.85 o 
   2  17   6       82.26       76.26     12.55 o 
   3  17   6      682.64      634.21     27.43 o 
   4  17   6        7.46       15.23     10.99 o 
   5  17   6       60.28       61.66      8.60 o 
   6  17   6       19.26        9.18      8.67 o 
   7  17   6       24.97       33.74      9.24 o 
   8  17   6      337.77      302.02     20.65 o 
   9  17   6      206.82      252.80     31.50 o 
  10  17   6      311.06      295.43     34.20 o 
  11  17   6       79.91      114.21     26.05 o 
  12  17   6       32.38       31.43     23.07 o 
  13  17   6      147.57      180.78     41.38 o 
 -16  18   6        2.48       -1.25     18.49 o 
 -15  18   6      172.00      156.82     22.69 o 
 -14  18   6        0.89       -0.73     21.83 o 
 -13  18   6      113.87       91.80     13.98 o 
 -12  18   6       93.49      105.36     17.03 o 
 -11  18   6      182.16      164.79     22.46 o 
 -10  18   6        0.03       -4.54     14.80 o 
  -9  18   6        0.01        5.54     11.09 o 
  -8  18   6      123.93      138.86     18.93 o 
  -7  18   6      435.76      483.95     35.92 o 
  -6  18   6       11.04       19.25     10.74 o 
  -5  18   6      135.49      149.03     21.76 o 
  -4  18   6       26.31       29.64     12.29 o 
  -3  18   6      987.84      977.61     47.21 o 
  -2  18   6      107.93      121.96     15.52 o 
  -1  18   6       16.90        8.80      8.44 o 
   0  18   6       15.47       13.92      8.43 o 
   1  18   6      555.41      576.22     27.27 o 
   2  18   6       37.09       41.20      9.22 o 
   3  18   6      179.00      173.55     17.17 o 
   4  18   6        0.07       -2.51      9.06 o 
   5  18   6       72.08       65.23     17.98 o 
   6  18   6        1.93       -8.45      8.45 o 
   7  18   6       27.35       41.80      9.97 o 
   8  18   6        0.13        9.11     13.04 o 
   9  18   6       65.28       57.79     33.66 o 
  10  18   6        9.71       26.10     18.32 o 
  11  18   6       40.47       28.42     20.09 o 
  12  18   6       12.07       12.96     20.69 o 
  13  18   6       12.34       51.02     37.99 o 
 -15  19   6      161.20       94.58     17.96 o 
 -14  19   6        0.06       -1.15     14.96 o 
 -13  19   6      730.81      735.78     36.14 o 
 -12  19   6      258.56      251.12     24.90 o 
 -11  19   6      470.55      465.92     30.56 o 
 -10  19   6       22.39       10.93     16.33 o 
  -9  19   6        0.39        9.45     18.57 o 
  -8  19   6       36.96       26.66     12.09 o 
  -7  19   6        5.12       10.21     11.45 o 
  -6  19   6        0.52        0.36      9.53 o 
  -5  19   6       44.15       11.06     20.96 o 
  -4  19   6       58.99       87.02     15.68 o 
  -3  19   6       16.87       36.28     10.84 o 
  -2  19   6      130.09      145.15     19.92 o 
  -1  19   6      219.20      241.33     21.03 o 
   0  19   6      275.02      302.11     22.75 o 
   1  19   6      176.16      185.28     17.94 o 
   2  19   6       49.41       31.74     11.34 o 
   3  19   6        7.17        7.49      8.18 o 
   4  19   6        2.73        9.81      7.45 o 
   5  19   6       20.16       16.58      7.41 o 
   6  19   6       35.13       70.38     10.52 o 
   7  19   6      118.92       77.66     18.50 o 
   8  19   6        0.40        4.95     10.22 o 
   9  19   6      413.14      425.28     39.14 o 
  10  19   6       66.30       47.58     22.40 o 
  11  19   6      275.22      359.59     39.17 o 
  12  19   6      147.70      140.22     44.52 o 
 -14  20   6        0.20      -12.60     12.60 o 
 -13  20   6      248.67      290.74     33.12 o 
 -12  20   6       86.09       94.24     12.87 o 
 -11  20   6      222.36      232.33     23.92 o 
 -10  20   6       78.65       88.59     20.22 o 
  -9  20   6       11.19       12.61     22.16 o 
  -8  20   6      268.57      243.96     26.80 o 
  -7  20   6        0.54       -4.83      9.11 o 
  -6  20   6       35.35       49.43     14.31 o 
  -5  20   6      249.15      244.50     28.17 o 
  -4  20   6     1048.91     1104.53     48.63 o 
  -3  20   6      194.63      201.38     24.69 o 
  -2  20   6        5.81        8.09      7.77 o 
  -1  20   6        2.67        0.99      8.10 o 
   0  20   6       45.34       42.16     10.20 o 
   1  20   6      350.20      359.72     28.26 o 
   2  20   6       16.63       25.31      7.69 o 
   3  20   6      193.19      203.31     19.55 o 
   4  20   6        0.00        8.44      7.38 o 
   5  20   6        9.51       -7.88      7.88 o 
   6  20   6       40.02       32.19     12.66 o 
   7  20   6        8.84       -4.40     10.92 o 
   8  20   6        0.10       -2.04     19.20 o 
   9  20   6      138.55      164.03     33.49 o 
  10  20   6      146.86      190.92     39.45 o 
 -13  21   6        7.64      -18.11     18.11 o 
 -12  21   6        0.31       -6.98     18.04 o 
 -11  21   6      102.18       83.50     28.26 o 
 -10  21   6        7.77       42.24     40.04 o 
  -9  21   6        0.50       18.25     19.80 o 
  -8  21   6       29.59       18.69     11.23 o 
  -7  21   6        0.11       -1.17     18.02 o 
  -6  21   6       68.19       97.80     17.83 o 
  -5  21   6        8.53       -2.88     11.72 o 
  -4  21   6       70.45       68.40     13.13 o 
  -3  21   6        0.28       -0.16      9.30 o 
  -2  21   6      118.30       73.19     16.19 o 
  -1  21   6       22.04       34.55     10.65 o 
   0  21   6      225.36      245.15     25.94 o 
   1  21   6      241.30      284.58     22.10 o 
   2  21   6        0.98       10.70      8.61 o 
   3  21   6      417.76      432.39     31.60 o 
   4  21   6       27.43       39.02     13.79 o 
   5  21   6        1.16        7.41     15.11 o 
   6  21   6       72.22       73.36     23.11 o 
   7  21   6      171.16      226.63     17.75 o 
   8  21   6        0.68      -13.45     20.11 o 
   9  21   6      278.98      242.95     34.02 o 
 -11  22   6      382.31      475.19     36.50 o 
 -10  22   6      246.26      190.25     18.61 o 
  -9  22   6       60.45       70.73     15.28 o 
  -8  22   6       78.41      112.34     33.30 o 
  -7  22   6        0.35       23.61      9.32 o 
  -6  22   6       66.99       93.92     14.47 o 
  -5  22   6      144.59      144.69     26.04 o 
  -4  22   6       37.37       42.82     11.51 o 
  -3  22   6       23.02        8.72      9.80 o 
  -2  22   6      169.62      181.34     21.91 o 
  -1  22   6        0.07      -12.49     12.49 o 
   0  22   6       32.97       24.26     14.90 o 
   1  22   6      483.75      468.18     33.54 o 
   2  22   6       22.58        0.56     12.61 o 
   3  22   6       19.58       28.42      8.82 o 
   4  22   6       31.91       49.76     13.59 o 
   5  22   6        0.49       12.17     10.46 o 
   6  22   6       51.81       46.52     13.27 o 
   7  22   6       52.90       80.97     13.72 o 
  -8  23   6        1.62       -6.60     14.85 o 
  -7  23   6        9.76       27.07     18.73 o 
  -6  23   6      360.89      431.37     30.81 o 
  -5  23   6      306.44      364.78     35.12 o 
  -4  23   6        0.34        9.80     11.75 o 
  -3  23   6       41.21       74.65     14.68 o 
  -2  23   6      170.99      197.23     24.71 o 
  -1  23   6        0.63       -5.30      9.86 o 
   0  23   6       87.89       75.51     10.35 o 
   1  23   6       35.66       63.44     24.32 o 
   2  23   6       17.87       14.87      9.87 o 
   3  23   6       14.09      -10.49     10.49 o 
   4  23   6        0.25       11.46     10.72 o 
   5  23   6      104.24      103.63     20.44 o 
   6  23   6       94.40      118.38     32.96 o 
  -2  24   6       97.97       86.61     15.08 o 
  -1  24   6      245.84      273.77     52.24 o 
   0  24   6       64.87       74.71     21.44 o 
   1  24   6       64.61       14.56     16.90 o 
   2  24   6       90.79      163.00     17.95 o 
   3  24   6        4.54       29.66     17.76 o 
 -23   0   7       55.32       46.60     35.94 o 
 -21   0   7        5.40       43.55     31.40 o 
 -19   0   7       12.21       25.70     28.11 o 
 -17   0   7      260.48      251.79     32.75 o 
 -15   0   7     1003.92      919.12     45.27 o 
 -13   0   7       22.77       27.38      9.66 o 
 -11   0   7      167.21      154.03     23.57 o 
  -9   0   7        0.46       27.75     17.64 o 
  -7   0   7     1749.55     1923.21     32.92 o 
  -5   0   7     4443.47     4476.58     43.51 o 
  -3   0   7      765.90      819.89     17.83 o 
  -1   0   7      196.59      163.15     11.26 o 
   1   0   7      319.00      335.83     13.55 o 
   3   0   7    11949.24    12168.86     95.65 o 
   5   0   7    26368.38    26904.05    304.58 o 
   7   0   7       91.16       63.69     14.04 o 
   9   0   7     9014.58     8171.64    111.66 o 
  11   0   7       79.89      115.94     21.47 o 
  13   0   7       18.65       14.18     16.86 o 
  15   0   7      186.80      222.88     33.04 o 
  17   0   7      299.28      320.34     37.54 o 
 -23   1   7       48.22      -13.45     31.61 o 
 -22   1   7      231.04      268.05     38.15 o 
 -21   1   7       24.20       27.68     21.80 o 
 -20   1   7        3.14      -16.92     16.92 o 
 -19   1   7      298.69      344.76     35.26 o 
 -18   1   7        3.85        5.91     17.11 o 
 -17   1   7        6.42       -5.65      6.04 o 
 -16   1   7       84.59       82.55     11.50 o 
 -15   1   7      960.31      755.80     24.13 o 
 -14   1   7      956.95      945.29     25.61 o 
 -13   1   7      757.42      700.38     18.34 o 
 -12   1   7      481.23      482.69     16.44 o 
 -11   1   7      519.81      491.82     14.33 o 
 -10   1   7      746.11      760.30     16.13 o 
  -9   1   7      143.89      191.39     10.67 o 
  -8   1   7     2958.21     3215.17     35.90 o 
  -7   1   7     6365.19     7174.21     53.43 o 
  -6   1   7     8166.52     8968.30     50.84 o 
  -5   1   7        1.97        6.05      3.54 o 
  -4   1   7     2252.98     2452.16     20.97 o 
  -3   1   7      254.48      296.56     18.23 o 
  -2   1   7     1639.60     1652.75     23.92 o 
  -1   1   7      153.61      156.46      7.85 o 
   0   1   7     2385.66     2529.21     24.75 o 
   1   1   7      130.99      121.52      7.21 o 
   2   1   7     1982.48     2214.38     23.61 o 
   3   1   7      861.36      987.99     15.88 o 
   4   1   7    13517.30    14433.81     77.71 o 
   5   1   7     1820.09     1917.79     31.19 o 
   6   1   7       95.89       68.57      9.78 o 
   7   1   7      573.06      550.85     23.33 o 
   8   1   7       34.17       30.15      9.52 o 
   9   1   7     1543.82     1457.96     54.33 o 
  10   1   7        4.02       17.30     10.69 o 
  11   1   7       35.73       41.03     11.93 o 
  12   1   7      305.07      307.12     20.73 o 
  13   1   7      779.64      744.15     29.06 o 
  14   1   7      546.79      522.29     26.93 o 
  15   1   7      118.90       96.33     17.16 o 
  16   1   7       92.30       97.03     17.46 o 
  17   1   7        2.52        0.97     14.30 o 
  18   1   7      403.17      498.99     31.39 o 
 -23   2   7       27.36       58.82     36.13 o 
 -22   2   7        0.00       -0.27     21.10 o 
 -21   2   7       25.45       46.44     23.96 o 
 -20   2   7        3.17       -4.98     17.36 o 
 -19   2   7       30.12       11.20     18.36 o 
 -18   2   7        2.56       -3.78     16.04 o 
 -17   2   7      554.86      543.06     24.32 o 
 -16   2   7       32.39       42.49      6.77 o 
 -15   2   7     1020.97      894.37     30.72 o 
 -14   2   7     4228.07     3871.75     51.53 o 
 -13   2   7      998.34     1011.71     25.96 o 
 -12   2   7       95.00      104.63      8.99 o 
 -11   2   7     1465.42     1462.73     23.75 o 
 -10   2   7       70.07      102.01      9.92 o 
  -9   2   7       74.04       94.04      6.78 o 
  -8   2   7        8.99        5.26      4.23 o 
  -7   2   7     3919.38     4301.37     67.06 o 
  -6   2   7     5223.08     5153.18     44.50 o 
  -5   2   7     1404.66     1241.48     20.26 o 
  -4   2   7     1655.54     1697.51     22.77 o 
  -3   2   7       36.10       68.95      4.87 o 
  -2   2   7     1312.00     1337.29     19.18 o 
  -1   2   7     8455.76     8710.30     50.67 o 
   0   2   7       87.31       92.93      6.11 o 
   1   2   7        2.20        4.78      3.22 o 
   2   2   7     1312.67     1365.28     18.77 o 
   3   2   7        1.67        9.90      2.64 o 
   4   2   7       46.36       70.41      4.17 o 
   5   2   7     1517.26     1645.89     23.59 o 
   6   2   7        1.37       -0.65      6.81 o 
   7   2   7      143.05      125.57     11.99 o 
   8   2   7      623.78      625.48     22.40 o 
   9   2   7      409.21      378.69     19.27 o 
  10   2   7       28.44       16.45     10.12 o 
  11   2   7     3525.44     3088.93     50.78 o 
  12   2   7      282.49      269.58     19.83 o 
  13   2   7       11.56       18.26     11.35 o 
  14   2   7       90.41       81.20     15.38 o 
  15   2   7       31.76       36.93     14.16 o 
  16   2   7        7.18       -4.72     12.80 o 
  17   2   7      218.69      218.86     25.48 o 
  18   2   7        4.44        5.89     15.33 o 
 -23   3   7      185.20      202.07     46.78 o 
 -22   3   7      227.89      323.02     40.42 o 
 -21   3   7      169.36      240.71     35.35 o 
 -20   3   7       56.70       82.92     29.45 o 
 -19   3   7       13.33      -12.28     17.14 o 
 -18   3   7      334.24      351.75     34.18 o 
 -17   3   7      132.18      132.76     15.42 o 
 -16   3   7      267.73      308.80     16.65 o 
 -15   3   7      669.70      552.78     21.74 o 
 -14   3   7     2013.29     1844.47     35.77 o 
 -13   3   7      880.58      822.31     24.15 o 
 -12   3   7       61.77       62.43      9.28 o 
 -11   3   7       69.29       54.40      7.91 o 
 -10   3   7      223.46      205.66      9.96 o 
  -9   3   7        0.53       -0.64      5.75 o 
  -8   3   7      142.80      175.89      7.80 o 
  -7   3   7     4132.81     4745.02     54.50 o 
  -6   3   7     8074.61     8607.69     62.33 o 
  -5   3   7    10277.75    10819.10     70.64 o 
  -4   3   7     5080.93     5246.07     43.62 o 
  -3   3   7      714.70      761.88     11.89 o 
  -2   3   7        1.65       -3.50      3.50 o 
  -1   3   7      247.42      306.81      9.54 o 
   0   3   7      128.08      167.19      7.49 o 
   1   3   7     3064.74     3159.72     29.61 o 
   2   3   7     6951.38     7580.03     50.19 o 
   3   3   7       15.03       15.33      3.36 o 
   4   3   7      753.58      847.56     15.37 o 
   5   3   7     1730.65     1741.17     21.36 o 
   6   3   7       68.04       39.68      6.56 o 
   7   3   7      469.57      447.69     18.30 o 
   8   3   7      918.07      926.81     25.74 o 
   9   3   7        0.00       -5.79      9.08 o 
  10   3   7     1026.37     1040.58     29.79 o 
  11   3   7       46.87       40.77     11.98 o 
  12   3   7      333.27      322.85     20.93 o 
  13   3   7      583.83      557.85     26.72 o 
  14   3   7        1.64        6.62     11.89 o 
  15   3   7       13.82       -4.73     12.68 o 
  16   3   7       24.32       40.10     15.42 o 
  17   3   7       80.36       95.04     19.21 o 
  18   3   7      269.82      338.31     28.36 o 
 -22   4   7        1.42       40.83     37.84 o 
 -21   4   7       39.98       84.32     26.68 o 
 -20   4   7        1.18      -11.24     18.05 o 
 -19   4   7       46.95       60.99     21.75 o 
 -18   4   7      171.10      180.01     28.16 o 
 -17   4   7       16.91       10.63     10.56 o 
 -16   4   7      487.15      469.40     20.36 o 
 -15   4   7      733.21      739.26     24.66 o 
 -14   4   7     1587.50     1434.06     32.38 o 
 -13   4   7     4312.49     3941.85     61.92 o 
 -12   4   7      191.46      166.20     15.95 o 
 -11   4   7      612.45      655.92     19.98 o 
 -10   4   7      697.55      675.72     15.52 o 
  -9   4   7       38.09       75.02      6.48 o 
  -8   4   7      596.62      613.86     12.02 o 
  -7   4   7      163.95      197.73     10.81 o 
  -6   4   7     2666.23     2683.69     32.36 o 
  -5   4   7      350.83      395.92     13.44 o 
  -4   4   7       43.49       51.47      6.65 o 
  -3   4   7     4345.76     4386.89     31.74 o 
  -2   4   7     3677.86     3880.68     30.63 o 
  -1   4   7      385.36      428.47     10.91 o 
   0   4   7      399.37      381.37     10.89 o 
   1   4   7      238.91      280.90      9.95 o 
   2   4   7        2.76        1.72      3.44 o 
   3   4   7     1030.06     1068.60     18.05 o 
   4   4   7      279.72      297.21     11.12 o 
   5   4   7      124.36      110.13      7.05 o 
   6   4   7      132.70      140.40     12.06 o 
   7   4   7       47.91       38.25      9.20 o 
   8   4   7     1878.16     1847.83     35.65 o 
   9   4   7       84.50       90.41     12.63 o 
  10   4   7     1356.63     1211.84     41.94 o 
  11   4   7      783.47      679.13     25.81 o 
  12   4   7       41.24       35.37     12.56 o 
  13   4   7      700.90      683.44     28.88 o 
  14   4   7       59.68       78.78     15.34 o 
  15   4   7        0.24        4.07     11.85 o 
  16   4   7       26.45       44.91     15.97 o 
  17   4   7        8.90        6.20     15.26 o 
  18   4   7      105.62       95.73     20.56 o 
 -22   5   7      512.00      675.16     77.60 o 
 -21   5   7       28.28      -11.42     31.46 o 
 -20   5   7       40.58       93.33     40.57 o 
 -19   5   7      114.88      142.37     28.92 o 
 -18   5   7       16.48       14.75     17.15 o 
 -17   5   7        0.78       -0.84      5.84 o 
 -16   5   7      280.89      270.77     19.52 o 
 -15   5   7      304.37      343.63     18.22 o 
 -14   5   7       76.30       61.99     10.83 o 
 -13   5   7      433.10      400.00     20.90 o 
 -12   5   7     1006.89      987.59     25.64 o 
 -11   5   7      403.45      395.88     17.23 o 
 -10   5   7      237.79      204.62     12.71 o 
  -9   5   7      577.15      570.51     13.40 o 
  -8   5   7      115.52      178.85      7.93 o 
  -7   5   7        3.43        8.96      5.61 o 
  -6   5   7      847.13      955.70     19.81 o 
  -5   5   7      225.04      247.28     11.32 o 
  -4   5   7     1829.58     1826.49     18.70 o 
  -3   5   7     3403.45     3516.52     28.78 o 
  -2   5   7      816.04      798.49     14.08 o 
  -1   5   7      175.44      206.33      8.79 o 
   0   5   7     3196.52     3428.67     31.03 o 
   1   5   7     4436.86     4563.55     39.90 o 
   2   5   7     1199.90     1167.80     18.91 o 
   3   5   7       50.48       67.28      5.82 o 
   4   5   7      438.70      380.64     11.60 o 
   5   5   7     1668.65     1806.35     24.51 o 
   6   5   7      284.06      299.55     12.27 o 
   7   5   7       15.48       11.82      8.30 o 
   8   5   7     1258.45     1161.62     28.86 o 
   9   5   7       46.00       48.28     11.23 o 
  10   5   7      388.28      438.79     34.04 o 
  11   5   7        4.33       -6.84      9.58 o 
  12   5   7        4.78        0.88     14.18 o 
  13   5   7       53.15       62.54     14.30 o 
  14   5   7       12.12       16.18     11.87 o 
  15   5   7        1.53      -11.09     11.09 o 
  16   5   7        0.03      -11.96     12.69 o 
  17   5   7       38.69       63.91     17.97 o 
  18   5   7      267.69      282.95     26.94 o 
 -21   6   7        0.42       -6.17     32.02 o 
 -20   6   7        5.60      -21.60     28.20 o 
 -19   6   7       92.31       92.91     37.91 o 
 -18   6   7        4.92       47.66     30.85 o 
 -17   6   7      733.68      700.94     32.74 o 
 -16   6   7       23.89       24.94      7.15 o 
 -15   6   7        0.40       12.67     14.25 o 
 -14   6   7     1330.91     1268.14     30.88 o 
 -13   6   7        9.76       18.17      7.07 o 
 -12   6   7      466.37      492.61     22.30 o 
 -11   6   7        8.69        5.75      6.31 o 
 -10   6   7      163.83      166.37     11.98 o 
  -9   6   7     1515.69     1589.68     28.49 o 
  -8   6   7      124.82       77.52      6.52 o 
  -7   6   7      119.78      124.87      7.47 o 
  -6   6   7       71.20       69.41      5.31 o 
  -5   6   7      271.80      259.01     11.45 o 
  -4   6   7     1526.25     1691.64     19.26 o 
  -3   6   7      256.57      256.00      8.97 o 
  -2   6   7     4511.26     4646.76     37.57 o 
  -1   6   7      166.64      212.77     10.18 o 
   0   6   7       44.79       43.90      5.77 o 
   1   6   7      142.01      153.11      8.29 o 
   2   6   7       19.53        8.29      4.51 o 
   3   6   7       94.12       77.71      7.00 o 
   4   6   7        7.71        1.50      4.61 o 
   5   6   7        6.98       18.31      4.21 o 
   6   6   7       71.29       66.97     10.06 o 
   7   6   7        1.58       -8.66      9.58 o 
   8   6   7       85.05       64.38     12.32 o 
   9   6   7      506.61      496.09     22.25 o 
  10   6   7      228.07      231.71     17.86 o 
  11   6   7      970.27      914.13     29.84 o 
  12   6   7       38.53       44.95     13.96 o 
  13   6   7       32.67       42.03     13.46 o 
  14   6   7      172.59      158.90     18.76 o 
  15   6   7       67.72       86.05     17.00 o 
  16   6   7      325.03      365.59     26.92 o 
  17   6   7      235.12      262.80     25.94 o 
  18   6   7      390.04      403.85     42.28 o 
 -21   7   7      404.85      568.45     72.28 o 
 -20   7   7      197.17      309.65     58.41 o 
 -19   7   7      275.49      311.27     33.23 o 
 -18   7   7       52.48       32.49     18.10 o 
 -17   7   7       39.43       53.59      9.66 o 
 -16   7   7        8.32       27.35      8.49 o 
 -15   7   7      292.08      329.39     21.49 o 
 -14   7   7     1847.06     1729.71     36.17 o 
 -13   7   7     3444.35     3064.78     46.53 o 
 -12   7   7      338.55      321.67     17.98 o 
 -11   7   7      851.50      894.02     23.98 o 
 -10   7   7     1495.37     1432.80     28.54 o 
  -9   7   7     1572.94     1607.34     28.97 o 
  -8   7   7     1883.05     1908.55     30.27 o 
  -7   7   7     4978.61     5429.27     43.70 o 
  -6   7   7      812.14      829.27     14.38 o 
  -5   7   7     1079.45     1151.47     16.33 o 
  -4   7   7     1572.60     1612.72     23.20 o 
  -3   7   7       36.26       36.87      5.08 o 
  -2   7   7      823.03      847.30     17.92 o 
  -1   7   7     1064.14     1108.91     17.80 o 
   0   7   7      692.61      702.05     14.99 o 
   1   7   7     3308.24     3401.17     33.38 o 
   2   7   7     3504.83     3713.25     36.09 o 
   3   7   7     2356.56     2699.76     31.21 o 
   4   7   7       86.11      141.77      8.14 o 
   5   7   7      850.40      846.37     18.27 o 
   6   7   7      195.64      167.50     10.30 o 
   7   7   7       10.92        4.72      5.67 o 
   8   7   7      114.10      122.46     13.63 o 
   9   7   7       12.48       13.19      9.59 o 
  10   7   7      757.67      743.17     27.02 o 
  11   7   7      788.70      799.13     28.50 o 
  12   7   7      383.77      337.20     21.82 o 
  13   7   7        0.40       -8.35     11.36 o 
  14   7   7      410.66      441.36     26.25 o 
  15   7   7      135.64      126.85     18.77 o 
  16   7   7      123.65      104.95     18.93 o 
  17   7   7       14.64        3.65     14.66 o 
  18   7   7       42.51       95.23     29.18 o 
 -21   8   7       54.54      101.43     46.56 o 
 -20   8   7       13.00      -28.53     28.53 o 
 -19   8   7        2.36      -16.85     35.27 o 
 -18   8   7       15.90       20.99     25.02 o 
 -17   8   7      153.38      173.90     14.47 o 
 -16   8   7      152.01      142.35     16.23 o 
 -15   8   7        2.16        1.35     15.27 o 
 -14   8   7     1006.93      974.05     32.66 o 
 -13   8   7      423.14      407.98     21.56 o 
 -12   8   7     2934.74     2812.90     52.79 o 
 -11   8   7      185.58      197.41     13.87 o 
 -10   8   7     1704.27     1514.15     29.66 o 
  -9   8   7     1785.40     1679.38     29.90 o 
  -8   8   7     1610.41     1649.14     28.23 o 
  -7   8   7       21.04       14.40      5.08 o 
  -6   8   7      177.06      186.22      8.64 o 
  -5   8   7       10.12       14.76      6.15 o 
  -4   8   7      463.59      556.47     12.65 o 
  -3   8   7       42.97       35.89      6.41 o 
  -2   8   7     1686.19     1734.32     21.85 o 
  -1   8   7       90.48      120.04      8.92 o 
   0   8   7       74.15       57.74      7.97 o 
   1   8   7      559.38      551.87     14.37 o 
   2   8   7     1099.80     1120.28     20.38 o 
   3   8   7      340.71      370.63     12.66 o 
   4   8   7       12.74       11.26      4.96 o 
   5   8   7      955.40     1013.73     28.03 o 
   6   8   7       18.63       22.59      4.33 o 
   7   8   7        9.86       14.52      4.34 o 
   8   8   7       48.55       42.84     10.84 o 
   9   8   7      521.63      489.76     22.13 o 
  10   8   7      409.05      401.42     21.64 o 
  11   8   7       19.41       -0.04     10.43 o 
  12   8   7     1038.89      953.45     32.03 o 
  13   8   7      224.12      233.10     20.89 o 
  14   8   7       83.68       97.15     16.55 o 
  15   8   7       54.01       70.53     16.24 o 
  16   8   7       55.39       63.94     17.93 o 
  17   8   7       61.89       99.25     20.99 o 
 -20   9   7      106.43      138.73     28.23 o 
 -19   9   7        7.00       13.46     20.01 o 
 -18   9   7       57.50       53.98     20.12 o 
 -17   9   7      144.27      191.64     14.42 o 
 -16   9   7        2.74       -0.09      6.22 o 
 -15   9   7       61.68       58.50     10.18 o 
 -14   9   7        6.19        2.49      5.79 o 
 -13   9   7       15.01        5.71      9.05 o 
 -12   9   7      486.16      498.31     30.67 o 
 -11   9   7      469.95      477.13     23.43 o 
 -10   9   7      892.28      741.80     27.85 o 
  -9   9   7        0.26        2.16      8.19 o 
  -8   9   7      324.93      323.49     19.28 o 
  -7   9   7     1089.61     1168.40     22.90 o 
  -6   9   7      185.02      188.88     10.83 o 
  -5   9   7     6118.42     6096.15     58.37 o 
  -4   9   7       66.47       77.71      8.10 o 
  -3   9   7      280.51      322.21     10.30 o 
  -2   9   7     1579.86     1475.28     20.45 o 
  -1   9   7       71.46       86.20      6.95 o 
   0   9   7      606.47      562.69     16.23 o 
   1   9   7     2420.22     2521.64     34.97 o 
   2   9   7      246.27      237.67     11.11 o 
   3   9   7     1973.90     2053.81     28.67 o 
   4   9   7       10.01        6.05      4.34 o 
   5   9   7        4.42        2.88      3.84 o 
   6   9   7      338.77      354.89     15.25 o 
   7   9   7      309.27      330.12     14.49 o 
   8   9   7      331.59      323.25     18.79 o 
   9   9   7      561.82      633.02     24.50 o 
  10   9   7      503.76      492.81     30.72 o 
  11   9   7      135.27      131.94     17.05 o 
  12   9   7      390.25      386.19     23.23 o 
  13   9   7       30.38       49.92     13.95 o 
  14   9   7       54.87       62.50     14.61 o 
  15   9   7       14.77       30.63     16.60 o 
  16   9   7      285.07      262.75     30.60 o 
  17   9   7      237.95      303.21     40.57 o 
 -20  10   7        7.22       10.26     19.96 o 
 -19  10   7       10.21       18.21     21.03 o 
 -18  10   7       77.18      106.12     25.10 o 
 -17  10   7        3.92       19.07      9.26 o 
 -16  10   7       24.53        5.86     11.01 o 
 -15  10   7       74.42       52.43      7.75 o 
 -14  10   7      157.54      209.60     21.39 o 
 -13  10   7      146.12      112.12     15.18 o 
 -12  10   7      524.52      491.73     24.07 o 
 -11  10   7     1211.80     1051.61     33.41 o 
 -10  10   7      536.85      489.19     23.96 o 
  -9  10   7      951.60      926.36     30.48 o 
  -8  10   7        5.06       -8.49      8.49 o 
  -7  10   7      724.78      675.66     25.60 o 
  -6  10   7      908.13      875.39     24.93 o 
  -5  10   7      293.77      299.28     19.21 o 
  -4  10   7      240.12      235.76     12.25 o 
  -3  10   7      136.62      135.36     10.21 o 
  -2  10   7       69.66       82.05      6.73 o 
  -1  10   7      487.46      468.56     13.12 o 
   0  10   7      223.13      250.27     13.37 o 
   1  10   7     1664.59     1577.16     27.14 o 
   2  10   7     1111.40     1019.38     20.35 o 
   3  10   7      484.30      478.99     19.85 o 
   4  10   7      196.72      198.55     12.75 o 
   5  10   7       22.52       22.59      6.63 o 
   6  10   7        0.03        3.53      5.38 o 
   7  10   7        2.88       -3.23      5.82 o 
   8  10   7      599.98      647.10     24.16 o 
   9  10   7        5.06        6.41     10.07 o 
  10  10   7     2587.06     2525.61     52.88 o 
  11  10   7        0.05        2.42     10.44 o 
  12  10   7       21.70       22.70     12.34 o 
  13  10   7        0.00       28.47     13.53 o 
  14  10   7       18.07       28.74     17.64 o 
  15  10   7     1154.65     1342.92     50.23 o 
  16  10   7      736.87      846.18     44.42 o 
  17  10   7       90.89      100.43     50.75 o 
 -20  11   7        0.44       -6.85     42.61 o 
 -19  11   7        2.78       26.67     21.74 o 
 -18  11   7       83.90       53.56     22.29 o 
 -17  11   7       79.26      105.99     11.07 o 
 -16  11   7       62.65       46.73     11.07 o 
 -15  11   7      259.99      225.29     19.86 o 
 -14  11   7      108.65      114.92     12.46 o 
 -13  11   7      281.14      288.59     21.49 o 
 -12  11   7       98.21       90.53     13.26 o 
 -11  11   7       26.94       43.54     11.39 o 
 -10  11   7     1123.59      996.38     32.31 o 
  -9  11   7      258.05      232.18     18.52 o 
  -8  11   7       53.56       23.03     10.61 o 
  -7  11   7     1988.81     2126.09     44.25 o 
  -6  11   7       33.89       64.94      9.77 o 
  -5  11   7        0.34       12.17      7.31 o 
  -4  11   7       16.89       11.04      6.35 o 
  -3  11   7     1218.20     1216.33     32.10 o 
  -2  11   7       47.40       51.68     10.72 o 
  -1  11   7      402.29      434.27     16.71 o 
   0  11   7      975.29      929.06     35.05 o 
   1  11   7       79.44       79.54      8.17 o 
   2  11   7      215.75      221.84     12.93 o 
   3  11   7       58.73       75.08      7.91 o 
   4  11   7        1.60        4.05      6.08 o 
   5  11   7      110.14      126.96     10.16 o 
   6  11   7      228.73      242.00     13.89 o 
   7  11   7        3.96       -0.59      5.83 o 
   8  11   7        3.40      -10.01     10.01 o 
   9  11   7        5.30        7.33     14.57 o 
  10  11   7      846.22      872.73     29.73 o 
  11  11   7      157.05      152.52     17.27 o 
  12  11   7       62.92       23.37     18.18 o 
  13  11   7       22.54       32.56     16.35 o 
  14  11   7      104.59       97.43     22.00 o 
  15  11   7       66.09       45.12     20.70 o 
  16  11   7       22.71       23.82     20.79 o 
 -20  12   7       48.15       29.26     24.70 o 
 -19  12   7        8.37       20.63     21.63 o 
 -18  12   7        7.97       -2.57     19.56 o 
 -17  12   7       48.68       33.49     14.15 o 
 -16  12   7      120.28      114.98     12.86 o 
 -15  12   7       42.38       29.16      7.17 o 
 -14  12   7      107.45       82.89     23.81 o 
 -13  12   7       82.42       83.04     13.14 o 
 -12  12   7      189.75      188.45     18.70 o 
 -11  12   7      989.90      899.90     32.35 o 
 -10  12   7      270.36      304.94     21.62 o 
  -9  12   7      379.65      434.08     24.28 o 
  -8  12   7       53.10       63.87     12.61 o 
  -7  12   7     1114.01     1046.54     32.72 o 
  -6  12   7        2.40        5.53      8.95 o 
  -5  12   7     1621.55     1675.87     38.66 o 
  -4  12   7      231.49      274.44     14.64 o 
  -3  12   7     1147.98     1074.65     24.94 o 
  -2  12   7        9.23        5.99      6.72 o 
  -1  12   7     2855.73     2723.28     44.92 o 
   0  12   7     2220.89     2296.34     41.93 o 
   1  12   7     1354.15     1335.98     28.32 o 
   2  12   7      562.06      542.17     19.69 o 
   3  12   7     1055.34     1042.68     24.67 o 
   4  12   7        9.78       17.60      5.27 o 
   5  12   7      359.60      340.47     15.51 o 
   6  12   7        8.21       -0.92      7.19 o 
   7  12   7       52.04       42.59      7.52 o 
   8  12   7      355.90      418.21     21.07 o 
   9  12   7       12.91       20.47     14.81 o 
  10  12   7        0.67       -6.61     18.74 o 
  11  12   7       40.44       26.07     15.37 o 
  12  12   7        2.93       14.10     22.69 o 
  13  12   7      265.79      264.30     27.84 o 
  14  12   7       78.73       80.10     23.37 o 
  15  12   7      158.07      132.73     25.85 o 
  16  12   7        2.76       -0.42     25.79 o 
 -19  13   7      139.77      135.73     30.06 o 
 -18  13   7       53.20       93.50     25.58 o 
 -17  13   7        8.35       51.55     20.73 o 
 -16  13   7        4.97        1.80     11.70 o 
 -15  13   7      783.16      862.05     43.69 o 
 -14  13   7        9.13       17.81      9.93 o 
 -13  13   7        5.65        0.98     13.26 o 
 -12  13   7      541.02      562.90     26.83 o 
 -11  13   7       65.11       53.17     10.43 o 
 -10  13   7      204.05      218.95     19.60 o 
  -9  13   7      662.91      624.55     27.41 o 
  -8  13   7       37.34       35.96     11.58 o 
  -7  13   7     1143.98     1045.09     36.40 o 
  -6  13   7      133.11      158.81     16.66 o 
  -5  13   7     2977.70     2787.11     51.92 o 
  -4  13   7     1621.32     1528.31     35.31 o 
  -3  13   7      319.92      265.29     15.04 o 
  -2  13   7      357.53      353.58     16.70 o 
  -1  13   7      440.88      426.97     18.03 o 
   0  13   7      166.21      199.86     13.89 o 
   1  13   7     3128.52     3060.48     52.62 o 
   2  13   7     3281.84     3160.32     44.95 o 
   3  13   7     4432.72     4501.48     55.00 o 
   4  13   7       90.11       89.02     10.86 o 
   5  13   7      880.39      902.75     25.28 o 
   6  13   7      590.34      612.75     24.51 o 
   7  13   7       61.56       64.79      9.57 o 
   8  13   7        0.37        7.71     13.66 o 
   9  13   7       73.13       76.84     17.04 o 
  10  13   7     1689.65     1842.58     50.94 o 
  11  13   7      828.64      854.91     38.18 o 
  12  13   7      254.01      286.30     27.80 o 
  13  13   7        3.49       10.02     18.43 o 
  14  13   7      485.53      568.67     39.51 o 
  15  13   7       34.69       74.11     23.79 o 
  16  13   7        3.82      -36.32     36.32 o 
 -19  14   7       38.48      130.74     33.79 o 
 -18  14   7      338.13      403.70     47.87 o 
 -17  14   7       33.61       59.35     13.04 o 
 -16  14   7      101.73       56.30     14.85 o 
 -15  14   7       43.35       65.85     10.05 o 
 -14  14   7        2.70        9.99      9.93 o 
 -13  14   7       56.68       62.33     12.91 o 
 -12  14   7      777.94      729.83     30.36 o 
 -11  14   7      991.51      925.57     33.88 o 
 -10  14   7       12.83       31.60     11.20 o 
  -9  14   7        3.16       -7.71      7.71 o 
  -8  14   7       62.30       76.57     20.81 o 
  -7  14   7       10.31        1.94      9.82 o 
  -6  14   7      224.15      188.26     18.09 o 
  -5  14   7      191.39      200.36     18.75 o 
  -4  14   7      179.57      146.05     13.06 o 
  -3  14   7      103.16       98.17     11.22 o 
  -2  14   7      260.76      222.03     14.34 o 
  -1  14   7      291.51      268.03     15.54 o 
   0  14   7     2130.22     2039.07     43.84 o 
   1  14   7      955.72      916.49     25.22 o 
   2  14   7     1227.66     1190.74     28.75 o 
   3  14   7        3.83        2.87      8.65 o 
   4  14   7      194.80      207.41     18.00 o 
   5  14   7        7.95       12.01      9.89 o 
   6  14   7      651.21      659.04     38.40 o 
   7  14   7       82.39       97.45     15.12 o 
   8  14   7       21.33       39.56     19.35 o 
   9  14   7       26.82       29.85     25.09 o 
  10  14   7      842.44      817.06     89.80 o 
  11  14   7      864.88      920.24     39.93 o 
  12  14   7      622.33      710.83     38.09 o 
  13  14   7        7.44       22.23     19.43 o 
  14  14   7      579.64      601.10     39.19 o 
  15  14   7      221.04      252.03     54.36 o 
 -18  15   7      141.36      135.37     28.88 o 
 -17  15   7       35.35       36.52     12.96 o 
 -16  15   7       18.64       20.27     12.04 o 
 -15  15   7       19.43       53.65     10.70 o 
 -14  15   7       25.72       34.16      7.55 o 
 -13  15   7      510.83      519.24     26.79 o 
 -12  15   7       96.24       89.01     12.96 o 
 -11  15   7      385.51      438.87     25.15 o 
 -10  15   7        0.07        0.41      8.32 o 
  -9  15   7       25.31       42.26     11.04 o 
  -8  15   7        0.16       -8.66      8.66 o 
  -7  15   7      139.87      145.55     16.35 o 
  -6  15   7      442.27      507.48     26.94 o 
  -5  15   7     1972.42     1842.72     44.38 o 
  -4  15   7      120.84      194.43     17.75 o 
  -3  15   7      205.59      241.80     15.08 o 
  -2  15   7        0.22       14.40      8.35 o 
  -1  15   7     1554.09     1424.81     37.27 o 
   0  15   7        4.62       22.14      9.41 o 
   1  15   7      905.55      855.74     30.22 o 
   2  15   7       65.27       48.41     12.91 o 
   3  15   7      187.98      198.40     18.31 o 
   4  15   7       67.67       62.67     10.80 o 
   5  15   7      812.07      777.46     29.56 o 
   6  15   7      126.63      124.98     17.82 o 
   7  15   7        1.68       15.33      8.26 o 
   8  15   7       67.51       93.23     31.77 o 
   9  15   7      629.77      725.88     61.91 o 
  10  15   7       52.94       65.82     22.32 o 
  11  15   7       20.18       15.75     33.18 o 
  12  15   7        1.70       40.62     25.11 o 
  13  15   7       18.40       47.46     27.73 o 
  14  15   7       63.86       39.08     26.46 o 
 -17  16   7       11.12       12.01     15.09 o 
 -16  16   7      216.32      161.75     17.46 o 
 -15  16   7      221.26      239.34     27.48 o 
 -14  16   7       22.38       25.71     10.66 o 
 -13  16   7      380.65      465.71     27.79 o 
 -12  16   7      225.58      242.65     21.69 o 
 -11  16   7        7.11       16.79      8.77 o 
 -10  16   7      236.89      235.27     20.56 o 
  -9  16   7      297.96      331.43     23.68 o 
  -8  16   7        0.35       -7.01     10.23 o 
  -7  16   7       10.93        1.17      9.09 o 
  -6  16   7       53.48       33.31     10.90 o 
  -5  16   7      240.85      239.02     19.85 o 
  -4  16   7      176.93      136.68     20.33 o 
  -3  16   7      378.84      359.09     30.07 o 
  -2  16   7      496.70      498.89     25.19 o 
  -1  16   7      191.73      219.23     18.61 o 
   0  16   7      576.32      618.40     28.34 o 
   1  16   7      749.52      685.94     28.11 o 
   2  16   7       50.53       57.13     16.05 o 
   3  16   7      148.99      177.57     19.87 o 
   4  16   7        9.10        5.05      6.18 o 
   5  16   7      213.55      190.58     14.85 o 
   6  16   7       30.21        3.59      8.04 o 
   7  16   7      688.73      739.24     39.13 o 
   8  16   7       76.47      110.80     23.59 o 
   9  16   7     1085.47     1110.10     73.44 o 
  10  16   7      519.62      566.29     41.73 o 
  11  16   7      202.29      216.29     44.43 o 
  12  16   7      124.61      197.03     46.55 o 
  13  16   7      274.37      312.40     55.03 o 
  14  16   7      109.22       79.41     39.38 o 
 -17  17   7       12.69       65.64     35.43 o 
 -16  17   7        7.88      -10.39     16.26 o 
 -15  17   7      110.88       81.06     19.65 o 
 -14  17   7      122.12      125.61     31.28 o 
 -13  17   7        2.15       -7.85      7.85 o 
 -12  17   7      219.15      236.65     35.56 o 
 -11  17   7      229.63      200.34     18.62 o 
 -10  17   7       89.43       61.64     12.68 o 
  -9  17   7       61.62       47.02     14.90 o 
  -8  17   7      508.06      536.75     43.18 o 
  -7  17   7       50.61       61.58     13.94 o 
  -6  17   7     1030.31     1088.54     46.62 o 
  -5  17   7       24.80       39.12     12.67 o 
  -4  17   7       13.84       23.20     14.26 o 
  -3  17   7      103.73       90.36     18.12 o 
  -2  17   7     1560.15     1536.66     54.00 o 
  -1  17   7       70.85       89.62     15.93 o 
   0  17   7     1533.29     1536.62     42.91 o 
   1  17   7     1098.95     1041.12     34.84 o 
   2  17   7      136.47      139.64     15.72 o 
   3  17   7      169.22      164.99     22.39 o 
   4  17   7     1523.72     1483.60     42.07 o 
   5  17   7       25.92       21.70      6.59 o 
   6  17   7       56.36       59.56     14.51 o 
   7  17   7       59.79       54.90     17.10 o 
   8  17   7        9.12       -2.13     23.66 o 
   9  17   7        1.16        8.19     16.31 o 
  10  17   7        8.91       53.55     21.64 o 
  11  17   7      194.95      197.71     33.29 o 
  12  17   7      146.65      162.97     30.46 o 
  13  17   7       25.61       11.61     34.99 o 
 -16  18   7        2.34      -18.51     18.51 o 
 -15  18   7       14.25       35.41     15.47 o 
 -14  18   7      122.66      167.51     16.71 o 
 -13  18   7        6.45        0.39     27.66 o 
 -12  18   7      734.37      775.00     39.95 o 
 -11  18   7      913.40      889.96     43.27 o 
 -10  18   7       27.72       34.79     14.68 o 
  -9  18   7        8.87       20.62     18.79 o 
  -8  18   7      109.50      138.57     23.20 o 
  -7  18   7       61.87       26.86      9.12 o 
  -6  18   7        4.03        4.73      9.77 o 
  -5  18   7      169.74      163.90     22.81 o 
  -4  18   7      309.70      289.28     28.78 o 
  -3  18   7       40.99       25.53     10.64 o 
  -2  18   7       64.61       51.69     21.31 o 
  -1  18   7       99.19      122.59     15.74 o 
   0  18   7        7.66        1.25      8.54 o 
   1  18   7       13.80       15.57      7.00 o 
   2  18   7      226.50      234.95     19.48 o 
   3  18   7      250.07      263.34     20.99 o 
   4  18   7        2.49       -0.05      6.54 o 
   5  18   7       27.30       35.02     12.32 o 
   6  18   7       99.61       86.74     12.35 o 
   7  18   7      166.22      170.33     13.14 o 
   8  18   7        0.01      -11.79     15.93 o 
   9  18   7      101.53       93.84     26.27 o 
  10  18   7       29.02       54.06     22.65 o 
  11  18   7      237.55      245.81     34.32 o 
  12  18   7       54.35       74.55     41.92 o 
 -15  19   7        2.49        3.07     18.50 o 
 -14  19   7       80.78       55.14     14.98 o 
 -13  19   7        8.30      -14.18     17.01 o 
 -12  19   7       18.12       55.40     15.09 o 
 -11  19   7        0.11        1.74     21.99 o 
 -10  19   7       66.17       69.34     11.11 o 
  -9  19   7        0.19        7.33     10.24 o 
  -8  19   7        5.92       21.23     22.30 o 
  -7  19   7       20.53        1.42     10.08 o 
  -6  19   7       56.41       35.15     11.05 o 
  -5  19   7       55.97       45.65     11.39 o 
  -4  19   7     1225.47     1237.65     50.65 o 
  -3  19   7        4.04       15.72     16.87 o 
  -2  19   7       54.23       20.95     10.06 o 
  -1  19   7       37.19       49.29     16.10 o 
   0  19   7      224.18      242.38     20.21 o 
   1  19   7      211.62      172.97     23.61 o 
   2  19   7      609.41      586.12     31.25 o 
   3  19   7       32.29       36.57     10.15 o 
   4  19   7        1.34       13.23      8.26 o 
   5  19   7       51.33       59.67      7.81 o 
   6  19   7      504.18      479.80     28.72 o 
   7  19   7       95.19       97.87     21.06 o 
   8  19   7       26.98       14.78     19.02 o 
   9  19   7        2.54      -20.38     22.73 o 
  10  19   7       25.92       42.87     22.10 o 
  11  19   7      120.39      126.71     43.71 o 
 -13  20   7       11.49      -10.59     10.59 o 
 -12  20   7       57.25       71.19     14.31 o 
 -11  20   7       12.75       24.32     12.26 o 
 -10  20   7      652.51      842.56     63.19 o 
  -9  20   7       22.28       24.11     17.57 o 
  -8  20   7        1.31       -1.27     27.20 o 
  -7  20   7       25.05       38.75     10.46 o 
  -6  20   7      194.10      212.60     24.58 o 
  -5  20   7       38.95       38.83     13.89 o 
  -4  20   7       45.52       31.80     10.24 o 
  -3  20   7        3.56       -1.80      9.61 o 
  -2  20   7       30.39       61.22     12.89 o 
  -1  20   7       19.14       38.23      9.88 o 
   0  20   7       23.37       20.62      9.96 o 
   1  20   7       20.78       19.13      9.09 o 
   2  20   7      164.26      154.05     27.74 o 
   3  20   7       69.02       48.18      7.93 o 
   4  20   7       55.02       54.69     15.29 o 
   5  20   7        1.89       -6.26     12.87 o 
   6  20   7       33.62       38.55     11.17 o 
   7  20   7        1.14       11.71     11.65 o 
   8  20   7      158.19      145.72     28.10 o 
   9  20   7      123.23      127.39     32.09 o 
 -12  21   7      479.36      433.35     39.74 o 
 -11  21   7       44.98       68.69     11.06 o 
 -10  21   7      276.21      328.72     26.19 o 
  -9  21   7       39.38       44.00     28.77 o 
  -8  21   7      682.09      740.65     51.10 o 
  -7  21   7        0.07       -0.41     10.15 o 
  -6  21   7      718.32      712.02     44.06 o 
  -5  21   7       38.13       28.80     14.21 o 
  -4  21   7       24.98        7.70      8.93 o 
  -3  21   7       70.10       76.64     11.48 o 
  -2  21   7       15.23       36.43     10.91 o 
  -1  21   7     1105.08     1218.17     52.36 o 
   0  21   7      321.59      300.88     36.36 o 
   1  21   7       73.34       64.36     12.06 o 
   2  21   7      139.13      120.78     23.96 o 
   3  21   7        0.00       -0.85     16.62 o 
   4  21   7      319.82      298.99     17.19 o 
   5  21   7        3.49       14.33     11.37 o 
   6  21   7      201.85      222.37     23.97 o 
   7  21   7       55.15       41.11     17.45 o 
   8  21   7       23.69      -10.76     19.45 o 
  -9  22   7      289.84      357.24    103.33 o 
  -8  22   7        2.77      -18.64     18.64 o 
  -7  22   7        1.20        3.08      9.85 o 
  -6  22   7      349.92      419.56     35.94 o 
  -5  22   7       56.36       34.11     15.62 o 
  -4  22   7        1.04        8.66     13.47 o 
  -3  22   7        0.46       -5.02     17.32 o 
  -2  22   7       90.88       61.15     15.61 o 
  -1  22   7      143.83      126.52     21.27 o 
   0  22   7      199.39      188.47     20.90 o 
   1  22   7        5.27       -4.69     17.04 o 
   2  22   7       90.06       95.16     17.31 o 
   3  22   7       90.32      117.05     10.73 o 
   4  22   7       61.04       56.77      9.22 o 
   5  22   7        5.68       21.83     13.06 o 
   6  22   7       27.11       59.99     14.36 o 
   7  22   7      219.06      242.05     43.11 o 
  -7  23   7      217.52      202.71     18.97 o 
  -6  23   7      104.80      129.02     16.79 o 
  -5  23   7      538.33      503.47     32.46 o 
  -4  23   7       20.29       15.95     19.56 o 
  -3  23   7      144.28      124.43     23.25 o 
  -2  23   7        2.92       35.32      9.59 o 
  -1  23   7        5.19       29.34     16.07 o 
   0  23   7        1.95       -0.11     12.48 o 
   1  23   7       91.11       98.52     15.62 o 
   2  23   7       82.78       85.15     10.44 o 
   3  23   7       79.49      110.05     13.38 o 
   4  23   7       23.52       28.93     15.26 o 
   5  23   7       99.45       70.08     16.36 o 
 -22   0   8        3.59        9.90     30.11 o 
 -20   0   8       13.57       30.14     25.87 o 
 -18   0   8      237.42      251.43     45.70 o 
 -16   0   8      263.26      446.30     56.26 o 
 -14   0   8     1184.68     1433.09     54.98 o 
 -12   0   8      209.63      237.22     16.24 o 
 -10   0   8       99.39      130.61     14.92 o 
  -8   0   8       93.26       97.93      8.91 o 
  -6   0   8    12535.42    12495.30    170.01 o 
  -4   0   8      380.10      392.72     22.98 o 
  -2   0   8     3083.80     3089.03     57.90 o 
   0   0   8      808.30      656.54     19.02 o 
   2   0   8     1123.41     1242.78     26.31 o 
   4   0   8    14876.41    14750.09    114.49 o 
   6   0   8     4987.05     5045.80     78.21 o 
   8   0   8    12396.71    11254.82    208.55 o 
  10   0   8      148.51      152.70     22.66 o 
  12   0   8     2211.26     2024.89     62.03 o 
  14   0   8      180.11      230.86     29.74 o 
  16   0   8       33.49       32.24     22.21 o 
  18   0   8      180.85      188.58     40.91 o 
 -23   1   8       66.43       61.17     38.99 o 
 -22   1   8       36.85       25.36     22.82 o 
 -21   1   8       40.87       55.53     22.00 o 
 -20   1   8        2.94       40.65     20.12 o 
 -19   1   8       13.86       43.36     19.63 o 
 -18   1   8        9.32       10.63     13.42 o 
 -17   1   8      338.40      345.97     20.62 o 
 -16   1   8      173.37      150.10     15.75 o 
 -15   1   8       90.00       71.10     10.87 o 
 -14   1   8      170.44      140.32     12.91 o 
 -13   1   8     2354.65     2040.53     35.48 o 
 -12   1   8     2046.70     2060.90     29.82 o 
 -11   1   8      345.20      306.85     13.81 o 
 -10   1   8       43.60       48.27      7.57 o 
  -9   1   8     5735.26     6060.08     62.44 o 
  -8   1   8      631.89      716.26     13.30 o 
  -7   1   8      912.84     1091.14     14.93 o 
  -6   1   8      863.38      921.75     13.15 o 
  -5   1   8     3161.10     3474.39     26.96 o 
  -4   1   8     1221.92     1408.86     23.74 o 
  -3   1   8     4513.41     4664.61     33.94 o 
  -2   1   8        2.71        6.24      4.18 o 
  -1   1   8     2238.04     2601.38     25.67 o 
   0   1   8       72.02       81.43      7.60 o 
   1   1   8     5669.02     5958.78     43.31 o 
   2   1   8       40.39       53.15      6.78 o 
   3   1   8       40.16       56.73     10.44 o 
   4   1   8      737.00      862.04     14.78 o 
   5   1   8     6972.87     6949.43    103.68 o 
   6   1   8      533.89      482.13     19.39 o 
   7   1   8     1023.26      965.40     26.19 o 
   8   1   8       49.88       83.40     12.56 o 
   9   1   8      417.41      338.15     19.05 o 
  10   1   8        2.86       -4.13      9.54 o 
  11   1   8        6.21       -9.38      9.38 o 
  12   1   8      161.13      180.32     17.86 o 
  13   1   8      164.62      136.94     21.34 o 
  14   1   8       81.21       72.22     15.15 o 
  15   1   8       96.12      112.02     18.22 o 
  16   1   8       10.48        9.00     14.51 o 
  17   1   8       78.62       82.71     18.81 o 
  18   1   8       66.69       74.68     19.85 o 
 -23   2   8      117.82      125.04     43.18 o 
 -22   2   8       56.19       31.55     23.50 o 
 -21   2   8       26.61       17.14     21.24 o 
 -20   2   8      569.86      653.47     45.54 o 
 -19   2   8       26.64       35.17     19.00 o 
 -18   2   8      237.68      254.02     37.19 o 
 -17   2   8       90.89       71.24      9.79 o 
 -16   2   8       54.31       73.23     13.10 o 
 -15   2   8      484.44      497.20     24.31 o 
 -14   2   8     3743.49     3514.05     48.90 o 
 -13   2   8      164.93      189.32     13.91 o 
 -12   2   8     2293.51     2104.37     43.77 o 
 -11   2   8       55.68       36.49      6.47 o 
 -10   2   8      183.21      176.32      9.00 o 
  -9   2   8       59.17       86.09      6.26 o 
  -8   2   8      134.57      117.44      6.32 o 
  -7   2   8      390.58      431.48     14.36 o 
  -6   2   8     1768.64     1831.17     26.01 o 
  -5   2   8      649.21      648.12     16.05 o 
  -4   2   8    16372.97    17703.30    145.04 o 
  -3   2   8      834.95      797.19     15.54 o 
  -2   2   8     1260.56     1221.30     18.42 o 
  -1   2   8     3092.00     3144.59     31.12 o 
   0   2   8      516.33      596.55     13.06 o 
   1   2   8       34.34       55.65      5.87 o 
   2   2   8     3242.87     3673.75     33.34 o 
   3   2   8      176.04      215.10      8.55 o 
   4   2   8     8777.31     9119.92     58.98 o 
   5   2   8     1294.08     1274.75     21.41 o 
   6   2   8        5.68       11.57      8.05 o 
   7   2   8      190.94      188.36     14.20 o 
   8   2   8      616.36      634.92     22.86 o 
   9   2   8      149.30      144.29     14.97 o 
  10   2   8      226.20      174.00     16.25 o 
  11   2   8       17.50       16.80     10.70 o 
  12   2   8      169.69      140.17     16.76 o 
  13   2   8       60.64       69.90     13.86 o 
  14   2   8        2.63      -10.68     10.68 o 
  15   2   8       38.88       24.90     14.28 o 
  16   2   8       19.68       14.33     14.52 o 
  17   2   8        2.00       -1.76     14.08 o 
  18   2   8      393.82      538.19     34.03 o 
 -23   3   8       54.00       70.17     33.29 o 
 -22   3   8      157.78      189.93     32.27 o 
 -21   3   8        0.00       -0.79     20.02 o 
 -20   3   8       42.41       27.23     20.16 o 
 -19   3   8        0.21       10.40     31.69 o 
 -18   3   8        6.83       14.52     12.78 o 
 -17   3   8      231.54      239.69     20.11 o 
 -16   3   8      459.06      384.39     21.76 o 
 -15   3   8        0.78        0.41      6.09 o 
 -14   3   8      946.02      794.80     24.63 o 
 -13   3   8     1919.62     1891.04     43.08 o 
 -12   3   8        3.05       17.77      7.28 o 
 -11   3   8     2385.71     2250.22     35.43 o 
 -10   3   8      836.14      810.10     21.14 o 
  -9   3   8      728.41      745.22     19.34 o 
  -8   3   8      300.17      333.33     16.58 o 
  -7   3   8      349.86      345.35     13.62 o 
  -6   3   8     2779.14     2998.75     34.59 o 
  -5   3   8      219.91      294.34     12.18 o 
  -4   3   8     2180.47     2337.64     29.06 o 
  -3   3   8      461.13      452.90     10.62 o 
  -2   3   8     2969.89     3148.65     28.02 o 
  -1   3   8     2619.94     2932.05     28.75 o 
   0   3   8      245.61      277.41      9.87 o 
   1   3   8      702.20      686.67     15.82 o 
   2   3   8     1365.24     1423.58     20.63 o 
   3   3   8      269.40      304.72     10.04 o 
   4   3   8     1323.10     1324.63     19.94 o 
   5   3   8      254.05      213.62      9.91 o 
   6   3   8     1970.88     1925.63     34.28 o 
   7   3   8        2.62       13.80      9.11 o 
   8   3   8      111.14       89.45     12.68 o 
   9   3   8     1446.84     1277.65     32.03 o 
  10   3   8      255.65      240.80     17.94 o 
  11   3   8      124.31      136.85     16.25 o 
  12   3   8       74.94       87.27     14.05 o 
  13   3   8       51.74       36.39     12.54 o 
  14   3   8      215.20      205.14     20.64 o 
  15   3   8        1.08      -12.29     12.29 o 
  16   3   8        0.00       -6.14     13.38 o 
  17   3   8      309.06      360.19     27.77 o 
  18   3   8       30.78        8.68     24.58 o 
 -22   4   8      438.39      587.67     72.69 o 
 -21   4   8       57.93       73.51     24.14 o 
 -20   4   8       16.07      -11.22     18.02 o 
 -19   4   8        4.54       19.70     18.34 o 
 -18   4   8        3.29       16.17     12.29 o 
 -17   4   8       31.87       75.33     17.09 o 
 -16   4   8      179.78      225.80     19.77 o 
 -15   4   8      289.86      266.86     24.32 o 
 -14   4   8      139.15      112.20     14.32 o 
 -13   4   8      231.95      249.69     15.68 o 
 -12   4   8      743.58      715.43     22.02 o 
 -11   4   8      842.46      769.99     21.67 o 
 -10   4   8      116.14      110.53     10.44 o 
  -9   4   8      222.65      224.52     12.51 o 
  -8   4   8       83.98      141.67     10.30 o 
  -7   4   8      326.52      349.95     13.76 o 
  -6   4   8     1377.25     1514.33     24.84 o 
  -5   4   8      414.74      495.18     15.06 o 
  -4   4   8      891.32      928.96     18.90 o 
  -3   4   8     3550.53     3616.69     29.64 o 
  -2   4   8     1580.27     1731.49     21.17 o 
  -1   4   8     3855.06     3897.74     33.29 o 
   0   4   8     1012.36     1107.46     21.76 o 
   1   4   8      738.96      838.64     16.09 o 
   2   4   8        8.96        8.12      3.44 o 
   3   4   8      111.19      137.14      8.28 o 
   4   4   8     1458.91     1581.33     22.71 o 
   5   4   8       13.84       10.71      3.30 o 
   6   4   8      682.23      621.51     20.74 o 
   7   4   8      203.28      166.17     14.34 o 
   8   4   8     1075.07      870.51     26.48 o 
   9   4   8       52.08       75.72     12.43 o 
  10   4   8      113.06       96.75     14.03 o 
  11   4   8      316.89      305.93     20.37 o 
  12   4   8     1023.21     1110.27     39.95 o 
  13   4   8       93.63       98.43     15.78 o 
  14   4   8       60.52       85.90     16.16 o 
  15   4   8       16.19        8.81     12.62 o 
  16   4   8        2.02       16.21     14.56 o 
  17   4   8      302.66      386.43     29.23 o 
  18   4   8       20.79       23.12     27.02 o 
 -22   5   8       33.66       47.43     37.49 o 
 -21   5   8       12.16        1.85     31.78 o 
 -20   5   8       15.52       14.96     28.51 o 
 -19   5   8       93.77      114.09     25.38 o 
 -18   5   8       91.08       93.40     15.82 o 
 -17   5   8       27.99       13.24      6.79 o 
 -16   5   8       34.16       76.93     13.76 o 
 -15   5   8      242.80      239.63     15.98 o 
 -14   5   8     2399.70     2156.35     39.42 o 
 -13   5   8      243.73      286.97     18.39 o 
 -12   5   8     3418.99     3275.92     45.52 o 
 -11   5   8      438.63      404.05     17.21 o 
 -10   5   8      590.28      644.88     20.17 o 
  -9   5   8     1238.16     1235.80     25.46 o 
  -8   5   8      156.88      170.99     10.97 o 
  -7   5   8      232.76      160.81     10.50 o 
  -6   5   8      547.31      566.59     16.37 o 
  -5   5   8      540.70      571.01     16.05 o 
  -4   5   8       60.16       94.33      5.48 o 
  -3   5   8    12493.20    13161.68     99.08 o 
  -2   5   8     1583.61     1697.27     21.16 o 
  -1   5   8     1601.47     1669.54     21.81 o 
   0   5   8      755.55      838.17     16.13 o 
   1   5   8       51.51       76.16      6.84 o 
   2   5   8      155.44      154.33      8.50 o 
   3   5   8       16.23       44.90      7.84 o 
   4   5   8        1.50        6.77      2.88 o 
   5   5   8      463.47      464.31     12.96 o 
   6   5   8        2.80        7.92      8.42 o 
   7   5   8       48.32       39.18     10.15 o 
   8   5   8     1558.18     1431.88     32.74 o 
   9   5   8      222.00      182.50     16.76 o 
  10   5   8      839.96      840.22     28.25 o 
  11   5   8      568.36      470.84     23.72 o 
  12   5   8        0.21       -5.12     10.88 o 
  13   5   8        0.35       -2.45     11.36 o 
  14   5   8      531.51      521.40     27.87 o 
  15   5   8       41.32       45.57     15.18 o 
  16   5   8        6.87       10.05     14.92 o 
  17   5   8       37.17       60.34     18.26 o 
  18   5   8      185.94      133.85     42.95 o 
 -21   6   8       35.77       15.24     32.38 o 
 -20   6   8       12.66       37.69     30.90 o 
 -19   6   8      241.86      227.82     47.26 o 
 -18   6   8        0.90      -10.47     10.47 o 
 -17   6   8      642.11      668.43     29.83 o 
 -16   6   8      190.63      217.53     15.38 o 
 -15   6   8      225.35      209.39     15.72 o 
 -14   6   8      214.30      210.54     15.23 o 
 -13   6   8        3.53       12.58      7.25 o 
 -12   6   8       23.55        9.35      8.29 o 
 -11   6   8      105.38      107.63     11.09 o 
 -10   6   8       68.96       83.00      9.70 o 
  -9   6   8     1125.31     1094.21     24.35 o 
  -8   6   8      347.89      366.22     15.09 o 
  -7   6   8      599.31      547.54     16.69 o 
  -6   6   8      100.08      113.03      8.90 o 
  -5   6   8     3117.88     3429.90     27.98 o 
  -4   6   8     2257.62     2386.81     23.76 o 
  -3   6   8       66.32       67.05      5.88 o 
  -2   6   8      627.65      652.30     13.92 o 
  -1   6   8     1039.34     1059.36     20.34 o 
   0   6   8     1490.73     1519.75     21.97 o 
   1   6   8     1270.76     1255.57     22.10 o 
   2   6   8      645.99      681.60     17.20 o 
   3   6   8      628.53      690.33     16.16 o 
   4   6   8      213.02      247.01     10.08 o 
   5   6   8       18.68       18.67      2.87 o 
   6   6   8        2.90       -5.36      5.36 o 
   7   6   8      255.24      237.47     16.17 o 
   8   6   8      560.73      609.45     23.13 o 
   9   6   8      457.38      394.28     20.49 o 
  10   6   8       29.51       11.06     10.77 o 
  11   6   8        4.21       -9.85      9.85 o 
  12   6   8       38.69       29.22     12.48 o 
  13   6   8      178.67      184.44     21.07 o 
  14   6   8       72.34       80.61     16.46 o 
  15   6   8      183.72      192.86     21.27 o 
  16   6   8       17.02       22.77     15.69 o 
  17   6   8      123.71      152.41     22.32 o 
  18   6   8       89.78      117.58     39.73 o 
 -21   7   8       28.77       47.73     38.65 o 
 -20   7   8       32.84       52.77     36.24 o 
 -19   7   8        0.03      -28.55     28.55 o 
 -18   7   8      131.69      124.82     12.27 o 
 -17   7   8        2.54        5.98      6.41 o 
 -16   7   8       49.62       42.58      8.27 o 
 -15   7   8      730.06      633.28     26.72 o 
 -14   7   8     1230.70     1086.68     29.03 o 
 -13   7   8     1120.64     1071.86     28.02 o 
 -12   7   8     3262.31     3103.97     45.29 o 
 -11   7   8     5108.48     4682.47     54.59 o 
 -10   7   8     1313.46     1272.16     27.35 o 
  -9   7   8      871.52      839.07     21.79 o 
  -8   7   8      944.84     1054.32     23.47 o 
  -7   7   8      549.46      589.60     17.19 o 
  -6   7   8      584.63      584.72     11.84 o 
  -5   7   8      252.64      271.20      9.04 o 
  -4   7   8      275.23      258.25     10.14 o 
  -3   7   8        0.73        5.09      4.01 o 
  -2   7   8     3801.14     4148.75     41.47 o 
  -1   7   8     2374.20     2542.47     29.50 o 
   0   7   8     4585.74     4833.24     41.14 o 
   1   7   8      649.74      714.97     16.19 o 
   2   7   8       64.48       61.86      6.85 o 
   3   7   8      367.34      370.17     12.82 o 
   4   7   8      431.01      478.00     15.66 o 
   5   7   8      760.81      779.33     18.01 o 
   6   7   8     1830.02     1889.24     31.37 o 
   7   7   8      693.93      674.68     23.61 o 
   8   7   8      922.58      812.92     26.25 o 
   9   7   8      980.28      908.20     28.43 o 
  10   7   8        7.75        0.28      9.84 o 
  11   7   8      326.91      319.12     21.01 o 
  12   7   8        9.62        3.21     11.33 o 
  13   7   8      289.47      329.87     23.10 o 
  14   7   8        2.10       30.06     13.11 o 
  15   7   8       41.29       22.75     14.12 o 
  16   7   8      326.94      349.51     30.30 o 
  17   7   8      490.71      554.85     33.11 o 
 -21   8   8       20.55       29.38     36.83 o 
 -20   8   8       84.06       99.46     42.93 o 
 -19   8   8      348.90      446.15     61.86 o 
 -18   8   8       28.11       30.67     18.29 o 
 -17   8   8       17.63       14.58      8.42 o 
 -16   8   8      136.94      160.75     14.75 o 
 -15   8   8      271.83      284.43     20.50 o 
 -14   8   8      213.95      256.03     19.72 o 
 -13   8   8       44.07       56.81     10.39 o 
 -12   8   8      107.97      106.78     13.81 o 
 -11   8   8      635.07      604.14     25.97 o 
 -10   8   8     2562.38     2388.79     37.47 o 
  -9   8   8        7.81        7.41      6.72 o 
  -8   8   8      506.91      499.17     17.20 o 
  -7   8   8      116.32      138.49     10.00 o 
  -6   8   8      118.05      130.25      7.18 o 
  -5   8   8      128.87      123.56      7.01 o 
  -4   8   8      299.43      364.53     10.88 o 
  -3   8   8      593.68      670.16     18.22 o 
  -2   8   8      392.59      479.07     13.45 o 
  -1   8   8      418.27      433.15     13.81 o 
   0   8   8       17.22       23.47      5.68 o 
   1   8   8       24.09       33.90      5.91 o 
   2   8   8       76.99       77.39      7.46 o 
   3   8   8      405.88      503.44     16.08 o 
   4   8   8     2836.21     2899.51     38.85 o 
   5   8   8     2267.91     2321.45     31.71 o 
   6   8   8      843.42      866.33     22.19 o 
   7   8   8      167.18      215.57     17.10 o 
   8   8   8       15.59        8.89     10.34 o 
   9   8   8        5.76        0.37     10.06 o 
  10   8   8        4.15        2.68     10.42 o 
  11   8   8      119.45      150.61     19.02 o 
  12   8   8       20.28       25.88     12.71 o 
  13   8   8      536.29      598.63     31.55 o 
  14   8   8      263.12      268.99     23.17 o 
  15   8   8        0.24      -13.64     13.64 o 
  16   8   8       26.92       23.09     16.34 o 
  17   8   8      101.39       97.34     28.88 o 
 -21   9   8       23.29      -10.05     30.12 o 
 -20   9   8        2.36       -8.91     35.74 o 
 -19   9   8       27.06       31.48     18.58 o 
 -18   9   8       21.11       20.59     12.28 o 
 -17   9   8       95.95      149.48     13.14 o 
 -16   9   8      229.65      187.75     16.71 o 
 -15   9   8       51.54       56.44      9.62 o 
 -14   9   8     1151.34     1006.99     33.75 o 
 -13   9   8      216.75      234.55     19.17 o 
 -12   9   8       54.52       68.23     12.95 o 
 -11   9   8      306.43      338.04     25.07 o 
 -10   9   8     3417.44     3230.64     55.22 o 
  -9   9   8     1272.02     1102.60     32.01 o 
  -8   9   8       84.23       79.03     12.79 o 
  -7   9   8     2684.53     2504.72     45.59 o 
  -6   9   8        8.67        3.13      8.03 o 
  -5   9   8      558.06      603.27     16.67 o 
  -4   9   8      735.47      792.31     19.04 o 
  -3   9   8      399.38      490.53     13.16 o 
  -2   9   8        0.79        5.64      4.58 o 
  -1   9   8      120.57      134.06      8.48 o 
   0   9   8        0.07       -1.84      4.61 o 
   1   9   8      460.50      475.32     14.31 o 
   2   9   8      247.44      271.43     11.61 o 
   3   9   8      298.31      277.85     11.81 o 
   4   9   8        1.31        0.56      4.02 o 
   5   9   8      980.47      910.36     20.79 o 
   6   9   8        7.92       18.37      7.06 o 
   7   9   8      428.03      479.05     20.86 o 
   8   9   8      570.24      507.90     27.18 o 
   9   9   8        3.33       14.02     11.03 o 
  10   9   8     1175.73     1269.38     35.09 o 
  11   9   8      707.38      709.33     28.57 o 
  12   9   8      675.82      651.38     28.38 o 
  13   9   8       50.67       48.10     14.24 o 
  14   9   8      159.06      190.85     20.81 o 
  15   9   8       28.07       23.46     15.62 o 
  16   9   8       11.17      -12.19     15.38 o 
 -20  10   8       19.45       40.02     37.09 o 
 -19  10   8        2.10       16.60     19.69 o 
 -18  10   8      125.32      126.77     31.59 o 
 -17  10   8      343.04      392.10     20.54 o 
 -16  10   8       94.26       77.06      8.71 o 
 -15  10   8        8.11       24.80      6.72 o 
 -14  10   8       12.32       21.54      7.64 o 
 -13  10   8      660.53      586.64     26.45 o 
 -12  10   8      358.11      377.54     22.31 o 
 -11  10   8      530.11      434.34     24.00 o 
 -10  10   8      626.77      628.77     26.47 o 
  -9  10   8      990.84      971.36     37.00 o 
  -8  10   8      186.39      126.32     14.83 o 
  -7  10   8      261.85      240.83     17.73 o 
  -6  10   8      982.61     1038.14     30.65 o 
  -5  10   8      593.18      621.80     18.18 o 
  -4  10   8        9.18       -4.33      5.69 o 
  -3  10   8     1507.95     1528.92     27.30 o 
  -2  10   8      477.79      494.04     16.20 o 
  -1  10   8        2.04       -4.84      4.87 o 
   0  10   8      873.75      927.31     21.67 o 
   1  10   8      113.35      132.85      9.51 o 
   2  10   8     1057.17      991.01     20.79 o 
   3  10   8     2378.97     2350.46     32.45 o 
   4  10   8       48.71       60.20      8.12 o 
   5  10   8       55.37       60.45      9.60 o 
   6  10   8        7.07        9.62      7.54 o 
   7  10   8     1281.07     1224.87     32.15 o 
   8  10   8        9.52       -0.75      9.72 o 
   9  10   8      137.01      147.47     16.08 o 
  10  10   8      201.36      169.06     17.50 o 
  11  10   8      326.60      307.60     21.38 o 
  12  10   8      171.33      183.18     19.13 o 
  13  10   8       11.02       18.00     13.03 o 
  14  10   8      864.48      937.53     35.79 o 
  15  10   8       66.49       54.28     21.51 o 
  16  10   8      111.05      165.29     27.83 o 
 -20  11   8       71.80       92.49     39.01 o 
 -19  11   8        0.60       -5.94     19.00 o 
 -18  11   8      131.23      106.30     16.36 o 
 -17  11   8      140.52      100.74     17.55 o 
 -16  11   8      101.48       90.06     14.55 o 
 -15  11   8       87.47       80.46     12.72 o 
 -14  11   8       15.36       49.02     21.73 o 
 -13  11   8        4.08        3.58      6.44 o 
 -12  11   8      585.58      596.92     27.01 o 
 -11  11   8        1.20       16.00     14.95 o 
 -10  11   8     1055.02     1002.64     33.10 o 
  -9  11   8      643.42      547.32     25.57 o 
  -8  11   8     1664.42     1643.33     39.97 o 
  -7  11   8     1350.75     1310.60     35.44 o 
  -6  11   8       22.79       12.88      9.72 o 
  -5  11   8      778.49      715.94     28.95 o 
  -4  11   8      134.33      120.83     10.39 o 
  -3  11   8      896.45      853.09     21.74 o 
  -2  11   8      644.63      647.14     19.48 o 
  -1  11   8      922.68      913.79     23.28 o 
   0  11   8     3759.26     3737.53     46.57 o 
   1  11   8      501.70      487.93     17.11 o 
   2  11   8        8.74       18.73      5.56 o 
   3  11   8       26.85       55.57      8.88 o 
   4  11   8      204.01      233.66     13.54 o 
   5  11   8     1311.07     1310.36     25.94 o 
   6  11   8      123.70      145.85     12.15 o 
   7  11   8      161.71      192.37     19.36 o 
   8  11   8       76.02       71.16     12.82 o 
   9  11   8       55.14       54.30     12.63 o 
  10  11   8      100.75      117.91     15.62 o 
  11  11   8       44.25       46.70     13.83 o 
  12  11   8      281.83      314.24     27.46 o 
  13  11   8       35.10       17.84     16.80 o 
  14  11   8      144.13      180.51     26.21 o 
  15  11   8        1.82      -11.08     18.99 o 
  16  11   8      231.91      288.23     40.21 o 
 -20  12   8       34.44       31.13     22.60 o 
 -19  12   8      142.87      190.77     32.11 o 
 -18  12   8      150.04      214.07     32.72 o 
 -17  12   8      101.30      144.61     14.91 o 
 -16  12   8      233.65      220.96     20.60 o 
 -15  12   8       63.42       52.41      8.94 o 
 -14  12   8        0.28        7.77      6.47 o 
 -13  12   8      233.62      266.08     21.34 o 
 -12  12   8       20.26       35.70     11.12 o 
 -11  12   8       93.50       92.96     13.49 o 
 -10  12   8       30.74       22.03      9.25 o 
  -9  12   8      316.79      275.78     20.93 o 
  -8  12   8        3.17        5.62      8.91 o 
  -7  12   8      193.35      170.84     17.12 o 
  -6  12   8      351.74      352.34     21.53 o 
  -5  12   8      495.14      532.03     24.30 o 
  -4  12   8      475.24      461.61     21.24 o 
  -3  12   8      415.77      430.47     17.24 o 
  -2  12   8        9.64       11.85      7.15 o 
  -1  12   8      780.70      864.20     23.28 o 
   0  12   8     1845.56     1729.04     32.33 o 
   1  12   8      808.48      833.69     23.59 o 
   2  12   8     4718.29     4478.55     63.03 o 
   3  12   8      106.78      139.44     11.02 o 
   4  12   8       13.92       15.80      5.39 o 
   5  12   8      547.63      569.35     17.88 o 
   6  12   8       42.82       40.82      7.63 o 
   7  12   8      141.24      121.84     14.34 o 
   8  12   8       68.68       70.89     13.00 o 
   9  12   8       97.06      118.43     15.51 o 
  10  12   8        2.36        9.53     13.35 o 
  11  12   8       30.28       40.94     16.42 o 
  12  12   8      120.49      112.76     21.06 o 
  13  12   8       36.37       50.71     20.77 o 
  14  12   8      325.53      343.37     32.70 o 
  15  12   8        4.10       14.11     20.76 o 
 -19  13   8      435.30      524.31     44.91 o 
 -18  13   8        5.27        5.28     12.33 o 
 -17  13   8        5.30       17.61     11.78 o 
 -16  13   8       95.48       80.87     12.13 o 
 -15  13   8      346.87      380.88     25.11 o 
 -14  13   8       22.35       10.76      7.89 o 
 -13  13   8      168.58      157.43     22.50 o 
 -12  13   8     1362.94     1380.26     40.78 o 
 -11  13   8     1857.58     1663.07     44.34 o 
 -10  13   8      294.08      328.02     22.73 o 
  -9  13   8      999.79     1028.28     34.76 o 
  -8  13   8      388.27      394.94     23.77 o 
  -7  13   8       40.00       56.15     13.54 o 
  -6  13   8     1028.04     1058.84     38.13 o 
  -5  13   8     1176.47     1143.63     34.37 o 
  -4  13   8      539.90      529.07     25.41 o 
  -3  13   8       24.73       19.13      7.61 o 
  -2  13   8      186.73      182.04     13.34 o 
  -1  13   8     1683.91     1676.07     32.69 o 
   0  13   8       64.93       67.88      9.76 o 
   1  13   8       16.37       37.79      8.41 o 
   2  13   8     1222.40     1111.59     33.39 o 
   3  13   8      428.43      402.98     17.79 o 
   4  13   8      309.91      295.63     18.73 o 
   5  13   8        9.84       42.01      7.32 o 
   6  13   8     1177.70     1166.43     39.86 o 
   7  13   8     1838.56     1857.80     46.74 o 
   8  13   8      200.34      180.65     21.45 o 
   9  13   8      325.95      292.01     25.23 o 
  10  13   8      154.08      171.70     22.51 o 
  11  13   8       55.70       59.49     22.31 o 
  12  13   8      228.17      252.08     27.82 o 
  13  13   8      219.39      239.42     28.51 o 
  14  13   8       35.45       49.95     22.63 o 
  15  13   8       28.45        7.08     25.05 o 
 -19  14   8       32.18       36.80     24.48 o 
 -18  14   8       11.10       16.39     20.55 o 
 -17  14   8       29.18       43.56     12.51 o 
 -16  14   8        0.04        0.77      7.85 o 
 -15  14   8      591.83      564.74     26.87 o 
 -14  14   8        0.37       15.04      7.71 o 
 -13  14   8      111.09       78.70     11.03 o 
 -12  14   8       99.12      116.46     14.79 o 
 -11  14   8      800.73      763.09     35.61 o 
 -10  14   8      207.07      227.34     20.54 o 
  -9  14   8       85.57       88.08     14.32 o 
  -8  14   8       22.25       28.06     10.69 o 
  -7  14   8        0.06       13.48     12.89 o 
  -6  14   8       10.64        8.01      9.52 o 
  -5  14   8        3.96        8.47      9.39 o 
  -4  14   8       85.94       93.61     14.28 o 
  -3  14   8     1349.68     1319.15     36.90 o 
  -2  14   8      520.71      527.33     19.89 o 
  -1  14   8      216.90      200.87     14.06 o 
   0  14   8     2129.25     2096.70     47.20 o 
   1  14   8      242.09      248.97     15.42 o 
   2  14   8     1821.18     1717.79     34.79 o 
   3  14   8      452.23      444.61     18.88 o 
   4  14   8     1329.43     1276.65     36.69 o 
   5  14   8      197.25      199.11     19.28 o 
   6  14   8       75.97       77.98     19.40 o 
   7  14   8      730.74      675.77     40.74 o 
   8  14   8      164.59      164.31     42.74 o 
   9  14   8        6.03       28.66     20.33 o 
  10  14   8      271.04      267.50     32.95 o 
  11  14   8      935.72      954.62    108.59 o 
  12  14   8       23.69       48.89     24.37 o 
  13  14   8       78.41      115.75     29.20 o 
  14  14   8      272.10      377.80     41.89 o 
 -18  15   8        9.46       -8.77     18.76 o 
 -17  15   8      168.73      205.17     17.19 o 
 -16  15   8       17.26       -2.27     16.64 o 
 -15  15   8        2.86        2.97      7.96 o 
 -14  15   8      206.74      184.17     18.69 o 
 -13  15   8      134.31      103.61     12.91 o 
 -12  15   8        6.57       -5.78      8.63 o 
 -11  15   8      147.44      159.82     17.77 o 
 -10  15   8      597.81      544.43     28.30 o 
  -9  15   8      181.18      205.52     23.39 o 
  -8  15   8        1.13        9.55      9.57 o 
  -7  15   8      177.00      221.94     21.64 o 
  -6  15   8      136.40      141.27     16.88 o 
  -5  15   8       53.11       46.54     12.36 o 
  -4  15   8      536.45      505.35     26.07 o 
  -3  15   8      428.18      439.05     23.75 o 
  -2  15   8      787.99      759.95     24.15 o 
  -1  15   8      165.58      183.82     14.18 o 
   0  15   8     1673.35     1580.76     39.69 o 
   1  15   8       54.87       67.55     11.84 o 
   2  15   8      331.45      331.60     21.69 o 
   3  15   8        0.04       11.27      6.51 o 
   4  15   8      176.32      177.45     16.51 o 
   5  15   8       77.31       51.29     12.65 o 
   6  15   8       72.48       74.30     13.96 o 
   7  15   8       85.49      112.03     33.46 o 
   8  15   8       85.70       73.99     30.37 o 
   9  15   8       85.68      142.29     26.41 o 
  10  15   8        8.86       15.93     19.49 o 
  11  15   8       41.54       39.88     45.72 o 
  12  15   8       34.63       52.48     25.65 o 
  13  15   8      104.93      126.64     30.72 o 
 -17  16   8       17.12       31.32     13.47 o 
 -16  16   8      544.16      478.92     53.57 o 
 -15  16   8        4.57       20.84     11.76 o 
 -14  16   8      173.19      181.12     17.00 o 
 -13  16   8      178.47      168.68     17.18 o 
 -12  16   8       42.02       57.05      8.71 o 
 -11  16   8       17.27       14.25      8.02 o 
 -10  16   8       10.95       11.91      7.74 o 
  -9  16   8       84.77       56.77     18.24 o 
  -8  16   8       87.07      104.60     16.42 o 
  -7  16   8      272.41      312.36     25.05 o 
  -6  16   8       45.40       43.38     11.11 o 
  -5  16   8      137.45      151.86     24.61 o 
  -4  16   8       23.47       37.94     13.03 o 
  -3  16   8      208.65      274.45     27.19 o 
  -2  16   8       68.64       73.29     15.85 o 
  -1  16   8       83.95      113.12     14.28 o 
   0  16   8       62.18       71.54     11.42 o 
   1  16   8        1.53       10.78      6.89 o 
   2  16   8      137.99      125.58     14.72 o 
   3  16   8      868.12      835.06     30.93 o 
   4  16   8      182.47      170.09     15.65 o 
   5  16   8       98.77       62.16     10.51 o 
   6  16   8      209.81      229.64     18.92 o 
   7  16   8      644.89      669.87     40.52 o 
   8  16   8        0.31       -1.61     19.99 o 
   9  16   8       60.94       88.94     33.98 o 
  10  16   8       75.48       92.36     34.05 o 
  11  16   8      273.72      388.28     56.64 o 
  12  16   8       59.24       92.24     38.00 o 
  13  16   8       14.04       26.88     38.30 o 
 -17  17   8       17.69       -4.09     16.15 o 
 -16  17   8      131.92      194.20     34.95 o 
 -15  17   8        2.96        3.69     15.38 o 
 -14  17   8       15.26       -0.99      8.85 o 
 -13  17   8      224.59      202.24     19.72 o 
 -12  17   8      480.56      458.60     27.38 o 
 -11  17   8      666.90      687.33     31.20 o 
 -10  17   8       18.83       26.55      8.88 o 
  -9  17   8      817.26      881.33     35.10 o 
  -8  17   8       98.63       76.40     17.57 o 
  -7  17   8       54.61       32.81     17.43 o 
  -6  17   8        0.15        8.21     11.20 o 
  -5  17   8      969.16     1100.02     46.99 o 
  -4  17   8       79.51       85.86     17.53 o 
  -3  17   8       19.87       21.09     11.21 o 
  -2  17   8      423.06      488.52     33.21 o 
  -1  17   8      351.32      341.11     31.93 o 
   0  17   8      233.37      235.08     19.13 o 
   1  17   8      195.75      198.73     19.08 o 
   2  17   8       13.69       55.07     12.35 o 
   3  17   8       38.58       52.13     12.13 o 
   4  17   8       30.49       49.14     11.28 o 
   5  17   8       92.12       77.40     17.21 o 
   6  17   8       10.74       33.74      8.98 o 
   7  17   8      782.54      791.87     81.08 o 
   8  17   8      109.90       87.98     23.55 o 
   9  17   8       40.16       46.45     19.05 o 
  10  17   8       37.68       41.87     23.14 o 
  11  17   8      109.17       62.09     23.67 o 
  12  17   8       54.01       75.16     25.50 o 
 -16  18   8        0.56      -18.63     18.63 o 
 -15  18   8       54.88        0.04     13.91 o 
 -14  18   8       36.52        4.55     14.30 o 
 -13  18   8        3.54      -14.31     14.31 o 
 -12  18   8     1491.37     1642.14     59.87 o 
 -11  18   8       20.73        1.25     28.96 o 
 -10  18   8        3.26       -9.30      9.32 o 
  -9  18   8        8.67       27.82     12.54 o 
  -8  18   8        1.24        2.55     10.38 o 
  -7  18   8       22.00       28.72     12.79 o 
  -6  18   8       52.41       67.98     19.62 o 
  -5  18   8       36.30       31.87     18.51 o 
  -4  18   8       57.76       49.26     20.69 o 
  -3  18   8      537.02      585.27     35.41 o 
  -2  18   8        0.75       23.82     10.23 o 
  -1  18   8        0.70        4.10     13.62 o 
   0  18   8       95.45      110.00     16.33 o 
   1  18   8      338.93      343.38     23.68 o 
   2  18   8      180.36      181.00     17.92 o 
   3  18   8      239.53      213.43     18.38 o 
   4  18   8      784.38      829.44     31.77 o 
   5  18   8       29.64       34.74      9.75 o 
   6  18   8      253.95      257.22     25.67 o 
   7  18   8       68.31       95.46     23.81 o 
   8  18   8       10.99       22.88     19.12 o 
   9  18   8        4.93        2.73     22.41 o 
  10  18   8       42.24       28.27     20.49 o 
  11  18   8      119.13      123.55     28.80 o 
 -15  19   8      227.10      134.38     16.83 o 
 -14  19   8       10.04        7.67     28.82 o 
 -13  19   8      123.98      121.17     13.83 o 
 -12  19   8       16.06       22.04     16.54 o 
 -11  19   8      192.67      205.43     22.96 o 
 -10  19   8       74.91       64.86     13.59 o 
  -9  19   8       18.31        0.77     14.39 o 
  -8  19   8       13.03       20.10     13.16 o 
  -7  19   8        8.34       29.22     12.71 o 
  -6  19   8       12.96       10.27      8.37 o 
  -5  19   8      215.71      235.70     27.37 o 
  -4  19   8      823.83      935.17     44.48 o 
  -3  19   8      139.45      122.44     17.69 o 
  -2  19   8       54.88       65.38     22.77 o 
  -1  19   8      225.25      215.33     25.09 o 
   0  19   8        0.03       -7.65      7.65 o 
   1  19   8        5.97       -0.16      7.98 o 
   2  19   8        9.61        7.67     11.65 o 
   3  19   8        5.81        1.72     13.21 o 
   4  19   8       86.73       69.08     10.33 o 
   5  19   8        1.30       21.09     10.37 o 
   6  19   8       51.84       63.59     11.06 o 
   7  19   8        1.24      -15.55     15.55 o 
   8  19   8        1.99       15.79     45.44 o 
   9  19   8      229.85      312.49     36.77 o 
  10  19   8        2.28       20.31     20.95 o 
 -14  20   8        3.13      -17.23     17.23 o 
 -13  20   8        1.26        0.56     18.69 o 
 -12  20   8        7.35       10.40     18.69 o 
 -11  20   8       29.63       50.49     30.98 o 
 -10  20   8       34.88       25.85     12.07 o 
  -9  20   8       21.06       61.38     18.31 o 
  -8  20   8        0.77       23.59     14.27 o 
  -7  20   8       53.34       36.57     26.41 o 
  -6  20   8       19.67        3.17     11.82 o 
  -5  20   8        5.83        3.15      8.24 o 
  -4  20   8       50.16       51.33     11.55 o 
  -3  20   8      112.05      105.70     17.56 o 
  -2  20   8      107.51      111.51     17.55 o 
  -1  20   8       47.00       53.94     11.16 o 
   0  20   8      160.72      203.56     35.49 o 
   1  20   8      280.48      311.77     29.74 o 
   2  20   8        1.50       -8.49      8.49 o 
   3  20   8       15.61       21.93      8.31 o 
   4  20   8       50.49       48.44     13.68 o 
   5  20   8       34.53       36.74     13.23 o 
   6  20   8      146.64      136.26     33.95 o 
   7  20   8        0.98        2.88     18.40 o 
   8  20   8      136.36      176.02     30.61 o 
   9  20   8       22.39       10.20     24.44 o 
 -11  21   8     1033.18     1162.51     49.15 o 
 -10  21   8       83.85      115.83     14.49 o 
  -9  21   8      180.26      213.56     23.60 o 
  -8  21   8       35.35       34.15     22.13 o 
  -7  21   8       37.47       60.00     15.44 o 
  -6  21   8       10.07       24.66     13.19 o 
  -5  21   8      466.62      548.05     44.79 o 
  -4  21   8       49.86       37.93     20.93 o 
  -3  21   8        0.30       23.52     16.07 o 
  -2  21   8      400.91      405.05     35.28 o 
  -1  21   8        9.62      -13.49     23.18 o 
   0  21   8      132.48      133.59     15.89 o 
   1  21   8      714.29      632.63     36.44 o 
   2  21   8        1.82        8.28     13.31 o 
   3  21   8       36.38       52.43      9.50 o 
   4  21   8       27.13       16.43     14.21 o 
   5  21   8      120.52      182.79     23.65 o 
   6  21   8        0.71        7.95     15.14 o 
   7  21   8      113.81      112.47     25.49 o 
   8  21   8       23.28        3.41     20.52 o 
  -9  22   8       65.52       99.60     19.60 o 
  -8  22   8       10.62       12.78     12.31 o 
  -7  22   8      258.40      298.71     36.34 o 
  -6  22   8      380.96      371.93     32.49 o 
  -5  22   8      285.91      274.19     26.14 o 
  -4  22   8       75.58       71.95     11.81 o 
  -3  22   8       64.50       70.81     11.37 o 
  -2  22   8       70.37       53.37     11.37 o 
  -1  22   8       39.57       24.06     10.95 o 
   0  22   8      200.00      200.52     22.71 o 
   1  22   8       12.63       23.50      9.87 o 
   2  22   8      641.08      555.94     28.98 o 
   3  22   8       60.82       63.84     19.60 o 
   4  22   8      123.90       80.41     32.78 o 
   5  22   8       79.35       89.23     15.61 o 
   6  22   8      231.73      238.45     38.96 o 
  -5  23   8       50.75       47.50      9.98 o 
  -4  23   8        6.00      -10.26     10.26 o 
  -3  23   8        6.63       16.54     10.31 o 
  -2  23   8       55.78       77.05     10.24 o 
  -1  23   8        6.91       25.17     14.91 o 
   0  23   8       27.34       35.20     10.80 o 
   1  23   8       12.33       16.69     10.41 o 
   2  23   8      153.86      191.76     13.98 o 
   3  23   8       19.23       -0.48     12.09 o 
 -23   0   9       26.41      -21.94     27.66 o 
 -21   0   9       30.65       44.25     32.57 o 
 -19   0   9      107.71      128.43     37.56 o 
 -17   0   9      114.05      128.60     27.40 o 
 -15   0   9     1230.10     1187.55     52.16 o 
 -13   0   9     1226.67     1396.97     53.21 o 
 -11   0   9     4764.29     4595.84     62.27 o 
  -9   0   9      214.08      268.75     13.40 o 
  -7   0   9      463.45      477.98     26.24 o 
  -5   0   9     1165.31     1299.04     24.12 o 
  -3   0   9     3477.53     3827.93     44.97 o 
  -1   0   9      402.44      430.96     17.22 o 
   1   0   9      282.14      338.07     15.27 o 
   3   0   9     2798.44     2765.34     41.67 o 
   5   0   9    16596.41    17291.14    163.73 o 
   7   0   9      546.87      553.29     31.38 o 
   9   0   9       54.95       61.87     18.44 o 
  11   0   9      357.04      387.09     43.68 o 
  13   0   9       24.60       12.59     17.47 o 
  15   0   9       69.46      130.46     45.36 o 
  17   0   9        2.44      -14.96     20.36 o 
 -23   1   9       31.15       44.32     37.07 o 
 -22   1   9      535.55      587.17     48.84 o 
 -21   1   9       11.76        5.37     31.08 o 
 -20   1   9       52.97       60.21     22.06 o 
 -19   1   9        0.39        8.61     17.10 o 
 -18   1   9       69.39       87.45     26.68 o 
 -17   1   9       34.41        2.92     11.62 o 
 -16   1   9       78.68       69.02     11.18 o 
 -15   1   9     1755.40     1582.06     42.50 o 
 -14   1   9       81.83       68.68     11.81 o 
 -13   1   9     2614.22     2424.77     60.37 o 
 -12   1   9        4.37        9.52      6.85 o 
 -11   1   9     1871.82     1766.35     30.25 o 
 -10   1   9      208.56      184.83      8.83 o 
  -9   1   9        1.23        7.91      4.21 o 
  -8   1   9      230.01      295.75      9.07 o 
  -7   1   9       81.53      116.38      6.24 o 
  -6   1   9      787.27      842.84     13.20 o 
  -5   1   9     2370.49     2482.73     23.38 o 
  -4   1   9       10.44       20.28      4.71 o 
  -3   1   9       14.14       17.91      4.96 o 
  -2   1   9     2046.82     2203.73     24.33 o 
  -1   1   9       68.67       91.07      6.83 o 
   0   1   9     1669.40     1813.03     23.15 o 
   1   1   9        3.89        2.59      2.67 o 
   2   1   9     1170.55     1206.23     20.84 o 
   3   1   9     5138.59     4941.01     55.61 o 
   4   1   9     5057.13     5101.75     41.64 o 
   5   1   9        0.87       13.66      8.39 o 
   6   1   9        9.36       26.39      9.36 o 
   7   1   9     2880.54     2731.34     43.53 o 
   8   1   9     3428.89     3008.87     47.27 o 
   9   1   9     1786.81     1577.12     35.99 o 
  10   1   9        8.40       -2.16      9.72 o 
  11   1   9       46.42       42.73     12.93 o 
  12   1   9        2.91      -10.27     10.27 o 
  13   1   9       30.60       36.44     13.97 o 
  14   1   9        4.94       -0.19     14.00 o 
  15   1   9       89.30       66.05     16.79 o 
  16   1   9       13.08        2.93     15.02 o 
  17   1   9      194.90      168.32     22.39 o 
 -23   2   9       25.19       14.69     30.70 o 
 -22   2   9       16.37       66.95     25.41 o 
 -21   2   9      678.89      885.50     52.28 o 
 -20   2   9      203.65      225.16     31.76 o 
 -19   2   9      132.92      175.53     28.00 o 
 -18   2   9        1.66       -1.22      7.75 o 
 -17   2   9      142.66      125.81     14.52 o 
 -16   2   9      311.86      236.14     20.04 o 
 -15   2   9        0.93        5.26      7.28 o 
 -14   2   9       74.65       78.37     15.27 o 
 -13   2   9      136.49      116.19     17.66 o 
 -12   2   9      328.21      292.96     15.04 o 
 -11   2   9     2300.10     2197.94     44.35 o 
 -10   2   9      503.74      448.15     16.16 o 
  -9   2   9       76.94       97.44     11.82 o 
  -8   2   9      826.98      924.73     20.40 o 
  -7   2   9      283.72      202.17     11.01 o 
  -6   2   9       86.08      112.57      8.83 o 
  -5   2   9      341.91      411.17     13.85 o 
  -4   2   9      311.70      312.26      9.34 o 
  -3   2   9     4369.04     4709.53     35.90 o 
  -2   2   9        2.45        2.79      4.47 o 
  -1   2   9     1075.78     1057.69     17.47 o 
   0   2   9      102.04      126.80      7.74 o 
   1   2   9     1007.10      992.44     17.66 o 
   2   2   9      120.50      133.01      7.16 o 
   3   2   9     1971.98     1945.99     26.83 o 
   4   2   9      474.67      479.35     13.59 o 
   5   2   9        7.51        1.13      9.44 o 
   6   2   9      562.94      555.27     20.99 o 
   7   2   9      478.08      448.14     29.71 o 
   8   2   9      244.10      230.75     17.11 o 
   9   2   9     2389.93     2021.94     40.91 o 
  10   2   9      112.92      115.88     15.25 o 
  11   2   9        8.80        4.20     10.64 o 
  12   2   9      203.49      204.10     18.99 o 
  13   2   9       80.69       74.22     15.14 o 
  14   2   9       42.19       40.22     14.00 o 
  15   2   9       41.43       40.50     16.38 o 
  16   2   9      104.14      128.34     20.45 o 
  17   2   9       20.03       -0.72     15.71 o 
 -22   3   9       22.99       51.42     25.05 o 
 -21   3   9      109.36      142.34     29.23 o 
 -20   3   9       10.58       29.27     19.44 o 
 -19   3   9       11.70       22.61     18.48 o 
 -18   3   9       87.28       90.79     15.17 o 
 -17   3   9       16.01        7.47      6.31 o 
 -16   3   9       60.41       63.02      9.46 o 
 -15   3   9        2.84        8.36      9.45 o 
 -14   3   9      839.27      791.02     23.88 o 
 -13   3   9      281.42      295.32     16.02 o 
 -12   3   9        6.56        4.26      6.62 o 
 -11   3   9      221.17      225.40     13.52 o 
 -10   3   9        3.87       19.89      7.23 o 
  -9   3   9     1846.30     1794.59     29.62 o 
  -8   3   9        7.91        3.87      5.68 o 
  -7   3   9     1085.76      990.21     21.04 o 
  -6   3   9      731.05      702.93     25.88 o 
  -5   3   9      768.40      816.16     18.58 o 
  -4   3   9      378.26      407.37      9.96 o 
  -3   3   9      745.45      785.96     14.27 o 
  -2   3   9     9455.50    10002.26     70.96 o 
  -1   3   9     1623.77     1810.25     22.94 o 
   0   3   9       45.65       33.12      5.08 o 
   1   3   9      331.97      350.73     12.43 o 
   2   3   9     1065.42     1090.77     18.84 o 
   3   3   9      697.89      671.87     15.20 o 
   4   3   9      229.25      261.08      9.31 o 
   5   3   9     2538.15     2489.92     38.39 o 
   6   3   9     5064.55     4666.78     73.40 o 
   7   3   9     2332.03     2329.44     40.50 o 
   8   3   9        7.79       16.48      9.73 o 
   9   3   9      955.00      849.23     34.43 o 
  10   3   9      171.88      146.15     16.36 o 
  11   3   9       51.35       33.62     11.69 o 
  12   3   9       34.43       28.06     12.08 o 
  13   3   9        0.24        5.99     12.17 o 
  14   3   9        0.05       -7.89     11.68 o 
  15   3   9       36.16       37.19     14.94 o 
  16   3   9        2.80       -3.32     15.03 o 
  17   3   9       68.91       72.39     19.36 o 
 -22   4   9      100.76      118.09     42.74 o 
 -21   4   9       31.45       30.17     32.83 o 
 -20   4   9        2.74       19.35     27.21 o 
 -19   4   9      284.31      356.96     34.98 o 
 -18   4   9      254.00      257.44     16.02 o 
 -17   4   9       31.22       45.81     11.21 o 
 -16   4   9      215.32      211.03     18.05 o 
 -15   4   9       35.14       57.84     10.95 o 
 -14   4   9      116.06       54.94     13.45 o 
 -13   4   9      563.36      607.58     21.52 o 
 -12   4   9     1057.05     1023.99     28.46 o 
 -11   4   9      522.91      535.52     19.25 o 
 -10   4   9     5759.22     5549.73     56.46 o 
  -9   4   9     2190.68     2058.33     36.76 o 
  -8   4   9      102.12      128.77     10.36 o 
  -7   4   9     1121.52     1017.90     21.74 o 
  -6   4   9      280.60      321.76     13.24 o 
  -5   4   9     2632.77     2682.02     33.56 o 
  -4   4   9      256.10      225.47      7.80 o 
  -3   4   9     1557.63     1729.16     20.91 o 
  -2   4   9     1736.55     1714.37     21.87 o 
  -1   4   9      555.95      566.52     13.84 o 
   0   4   9      111.33      122.74      8.59 o 
   1   4   9       30.72       32.66      5.07 o 
   2   4   9        3.92        7.58      3.39 o 
   3   4   9      237.72      234.98      9.56 o 
   4   4   9      135.60      114.07      6.89 o 
   5   4   9      467.71      435.82     20.56 o 
   6   4   9       97.92      125.59     13.15 o 
   7   4   9      564.95      576.38     22.43 o 
   8   4   9      111.59      106.47     13.71 o 
   9   4   9      583.56      555.63     23.73 o 
  10   4   9      104.48       89.95     13.99 o 
  11   4   9      654.79      668.59     27.14 o 
  12   4   9      187.31      165.13     17.86 o 
  13   4   9      183.58      220.99     20.74 o 
  14   4   9       76.63       92.70     16.64 o 
  15   4   9      487.94      495.36     29.51 o 
  16   4   9       19.21        4.86     15.30 o 
  17   4   9        9.24        2.50     16.60 o 
 -22   5   9      162.04      208.52     51.14 o 
 -21   5   9        4.14      -19.39     28.76 o 
 -20   5   9       23.43      -27.54     27.54 o 
 -19   5   9        0.26       41.63     29.71 o 
 -18   5   9      154.31      189.31     14.41 o 
 -17   5   9       75.37       60.38     16.74 o 
 -16   5   9       45.19       14.01      7.75 o 
 -15   5   9      112.39      140.01     13.28 o 
 -14   5   9     1193.15      984.14     40.51 o 
 -13   5   9       15.23       14.40      7.48 o 
 -12   5   9      244.40      246.98     15.35 o 
 -11   5   9       93.73       99.07     10.65 o 
 -10   5   9      247.94      246.06     14.03 o 
  -9   5   9      481.68      453.22     16.72 o 
  -8   5   9       96.41       94.65      9.34 o 
  -7   5   9     1105.48     1135.99     23.24 o 
  -6   5   9       49.88       48.76      7.56 o 
  -5   5   9      994.92     1156.29     22.46 o 
  -4   5   9      318.45      397.32     10.04 o 
  -3   5   9       29.90       25.02      5.00 o 
  -2   5   9     1334.58     1314.67     19.60 o 
  -1   5   9       24.66       26.18      5.30 o 
   0   5   9      135.80      142.57      8.42 o 
   1   5   9     1351.41     1461.89     22.24 o 
   2   5   9      537.16      606.43     15.16 o 
   3   5   9      526.75      531.43     14.30 o 
   4   5   9       62.20       83.75      6.23 o 
   5   5   9       18.27       16.19      6.50 o 
   6   5   9     1330.93     1254.21     29.66 o 
   7   5   9     2834.33     2600.97     43.34 o 
   8   5   9     1576.38     1347.11     32.85 o 
   9   5   9      771.69      779.48     26.88 o 
  10   5   9      196.21      162.79     16.78 o 
  11   5   9       15.08       10.16     10.68 o 
  12   5   9       31.86       33.84     18.77 o 
  13   5   9      111.72       76.57     15.35 o 
  14   5   9        2.70      -11.60     12.47 o 
  15   5   9       43.01       60.36     17.02 o 
  16   5   9      163.97      173.49     22.58 o 
  17   5   9      267.49      248.13     26.18 o 
 -21   6   9      754.87      969.98     81.47 o 
 -20   6   9      423.09      506.24     66.08 o 
 -19   6   9       51.94       42.94     32.13 o 
 -18   6   9        0.04       -3.00      7.53 o 
 -17   6   9       15.33       33.53     13.88 o 
 -16   6   9      236.57      245.51     16.67 o 
 -15   6   9        3.57       26.90      8.59 o 
 -14   6   9      186.27      167.77     14.27 o 
 -13   6   9      395.92      359.83     18.08 o 
 -12   6   9        2.25        6.46      7.27 o 
 -11   6   9      502.95      540.43     19.74 o 
 -10   6   9       80.01       93.58     10.42 o 
  -9   6   9     1608.59     1634.76     29.75 o 
  -8   6   9      630.54      610.71     18.62 o 
  -7   6   9       20.23        9.29      6.05 o 
  -6   6   9       31.37       34.13      6.87 o 
  -5   6   9       15.07       14.04      6.06 o 
  -4   6   9     4244.23     4546.72     35.84 o 
  -3   6   9      493.29      582.04     13.38 o 
  -2   6   9      172.50      177.76      8.85 o 
  -1   6   9     1109.25     1008.75     20.47 o 
   0   6   9      169.40      172.89      9.22 o 
   1   6   9     2243.70     2217.43     28.21 o 
   2   6   9       36.19       20.08      3.98 o 
   3   6   9      152.26      159.07      9.20 o 
   4   6   9       45.17       39.45      5.08 o 
   5   6   9       18.85       12.03      5.32 o 
   6   6   9      488.56      518.38     21.31 o 
   7   6   9      188.85      231.41     16.51 o 
   8   6   9       95.87      153.79     15.38 o 
   9   6   9      473.09      394.31     22.51 o 
  10   6   9        2.43        3.53     10.47 o 
  11   6   9      150.39      159.49     17.29 o 
  12   6   9      362.25      355.98     28.06 o 
  13   6   9      363.11      322.22     23.51 o 
  14   6   9        8.55        1.18     12.79 o 
  15   6   9      141.01      143.52     20.47 o 
  16   6   9       50.60       54.71     18.17 o 
  17   6   9        0.98       17.75     24.20 o 
 -21   7   9       35.55       27.96     33.08 o 
 -20   7   9       32.21       60.37     37.14 o 
 -19   7   9        5.91       10.85     30.40 o 
 -18   7   9       42.05       53.74      9.49 o 
 -17   7   9        9.60        9.63      6.73 o 
 -16   7   9        5.52       -6.13      6.13 o 
 -15   7   9      439.04      465.45     22.98 o 
 -14   7   9        0.21       21.39     10.25 o 
 -13   7   9       93.27       74.08     10.92 o 
 -12   7   9      649.83      603.95     27.52 o 
 -11   7   9      760.18      692.52     22.10 o 
 -10   7   9     2006.42     1800.22     32.52 o 
  -9   7   9      520.77      439.36     17.71 o 
  -8   7   9        8.96        5.60      6.62 o 
  -7   7   9      126.48      136.83     10.42 o 
  -6   7   9      160.86      144.30     10.20 o 
  -5   7   9        2.22       -0.70      3.83 o 
  -4   7   9       44.30       47.02      5.46 o 
  -3   7   9      420.86      442.92     12.22 o 
  -2   7   9     1034.92     1195.41     19.60 o 
  -1   7   9      191.41      196.65      9.79 o 
   0   7   9      408.06      444.21     17.52 o 
   1   7   9     1787.17     1865.19     26.37 o 
   2   7   9      422.48      447.06     17.43 o 
   3   7   9      128.82      139.45      9.71 o 
   4   7   9       38.20       62.67      8.54 o 
   5   7   9     1473.38     1500.63     31.75 o 
   6   7   9      396.99      364.78     19.13 o 
   7   7   9      447.92      456.69     23.59 o 
   8   7   9       67.84       71.34     13.13 o 
   9   7   9       77.61      106.00     14.24 o 
  10   7   9      227.32      241.46     19.35 o 
  11   7   9      252.38      222.30     19.65 o 
  12   7   9      585.49      606.48     28.33 o 
  13   7   9       95.16      102.75     16.82 o 
  14   7   9       24.65       34.76     15.72 o 
  15   7   9      209.55      229.05     39.74 o 
  16   7   9      269.00      285.07     37.41 o 
  17   7   9        7.57        7.34     34.61 o 
 -21   8   9        9.92        2.72     31.08 o 
 -20   8   9       76.83       42.55     38.52 o 
 -19   8   9      108.71      125.82     41.72 o 
 -18   8   9      356.99      293.07     36.28 o 
 -17   8   9       38.47       28.74     12.97 o 
 -16   8   9       19.30       16.22      6.95 o 
 -15   8   9        4.67       15.83      9.47 o 
 -14   8   9      163.04      179.23     16.89 o 
 -13   8   9       65.30       46.05     10.64 o 
 -12   8   9      270.56      278.83     20.09 o 
 -11   8   9       46.64       32.94     10.16 o 
 -10   8   9      228.82      208.80     17.41 o 
  -9   8   9      143.64      152.45     15.29 o 
  -8   8   9      856.66      861.57     21.80 o 
  -7   8   9     1217.71     1155.47     31.80 o 
  -6   8   9      289.27      258.82     12.71 o 
  -5   8   9       44.14       45.87      9.23 o 
  -4   8   9      536.09      579.41     13.54 o 
  -3   8   9     3757.06     3912.48     35.98 o 
  -2   8   9      239.41      298.26     13.20 o 
  -1   8   9       14.23       11.53      5.47 o 
   0   8   9       30.38       20.57      6.31 o 
   1   8   9      404.08      407.50     13.71 o 
   2   8   9        1.38        1.98      6.08 o 
   3   8   9      812.61      799.14     18.97 o 
   4   8   9       53.23       62.98      7.29 o 
   5   8   9       68.78       34.19     10.95 o 
   6   8   9       10.63       15.08      9.17 o 
   7   8   9      557.36      569.05     22.89 o 
   8   8   9     1035.06     1021.67     30.38 o 
   9   8   9      100.57      113.97     15.07 o 
  10   8   9      622.45      572.94     25.95 o 
  11   8   9      173.54      158.46     17.86 o 
  12   8   9      405.75      442.97     25.17 o 
  13   8   9      154.80      137.69     18.71 o 
  14   8   9      535.35      558.55     29.99 o 
  15   8   9        0.24      -12.37     16.16 o 
  16   8   9       39.02       62.04     19.66 o 
  17   8   9      137.12      132.69     38.92 o 
 -20   9   9       71.73      102.16     43.80 o 
 -19   9   9      208.04      308.86     55.99 o 
 -18   9   9       51.76       61.60     10.74 o 
 -17   9   9      203.43      218.89     18.44 o 
 -16   9   9        0.05        7.44      9.69 o 
 -15   9   9        0.06        2.95      6.07 o 
 -14   9   9      628.50      600.86     26.81 o 
 -13   9   9     1088.93     1084.57     34.80 o 
 -12   9   9      773.61      731.26     28.65 o 
 -11   9   9     1188.18     1083.44     36.98 o 
 -10   9   9      960.30      926.16     31.21 o 
  -9   9   9       11.88       27.96     10.32 o 
  -8   9   9        7.58       13.46      9.18 o 
  -7   9   9      219.37      178.23     15.96 o 
  -6   9   9      742.57      651.02     25.12 o 
  -5   9   9        7.33       14.64      8.89 o 
  -4   9   9      217.38      231.01     10.39 o 
  -3   9   9      937.53     1004.62     18.40 o 
  -2   9   9      186.56      170.74      9.37 o 
  -1   9   9     1307.76     1467.53     24.30 o 
   0   9   9      392.68      398.08     13.50 o 
   1   9   9       15.48       12.85      5.41 o 
   2   9   9        0.23       11.22      6.95 o 
   3   9   9      101.20       92.98      8.88 o 
   4   9   9     1610.45     1551.67     29.80 o 
   5   9   9      444.17      416.30     21.88 o 
   6   9   9      496.35      574.86     22.41 o 
   7   9   9     3605.12     3339.11     50.91 o 
   8   9   9       53.97       31.41     11.23 o 
   9   9   9       79.96      108.77     14.90 o 
  10   9   9       62.01       47.90     13.05 o 
  11   9   9        1.19       25.18     11.76 o 
  12   9   9       69.29       71.08     14.86 o 
  13   9   9       22.87        8.37     12.85 o 
  14   9   9       20.94        9.22     14.99 o 
  15   9   9       24.37       15.78     16.06 o 
  16   9   9      807.78      859.63     46.76 o 
 -20  10   9      409.81      445.99     68.09 o 
 -19  10   9       15.29       31.06     34.01 o 
 -18  10   9       94.02      122.49     12.07 o 
 -17  10   9      601.85      623.18     34.88 o 
 -16  10   9      324.71      352.75     23.44 o 
 -15  10   9       62.96       66.82      8.60 o 
 -14  10   9      359.26      368.37     22.98 o 
 -13  10   9        0.53       20.90      8.61 o 
 -12  10   9      594.61      537.34     25.95 o 
 -11  10   9      195.36      209.29     20.76 o 
 -10  10   9       26.21       55.70     15.96 o 
  -9  10   9      229.66      203.84     17.89 o 
  -8  10   9        0.28       -7.52      8.16 o 
  -7  10   9      183.88      170.64     16.33 o 
  -6  10   9        0.06        0.54      8.74 o 
  -5  10   9     1047.61      992.62     30.11 o 
  -4  10   9     2252.49     2325.15     33.96 o 
  -3  10   9        2.67        0.24      5.97 o 
  -2  10   9      503.78      510.28     17.27 o 
  -1  10   9      150.22      142.89      9.51 o 
   0  10   9      383.77      407.44     19.78 o 
   1  10   9      548.86      529.14     15.73 o 
   2  10   9        5.59       14.57      5.20 o 
   3  10   9      955.93      888.99     20.90 o 
   4  10   9       42.09       39.92      5.52 o 
   5  10   9      684.15      723.59     38.53 o 
   6  10   9      206.77      205.00     15.58 o 
   7  10   9       74.52       86.45     13.07 o 
   8  10   9      128.45      141.33     15.78 o 
   9  10   9       24.59       13.20     11.39 o 
  10  10   9      146.90      176.11     18.51 o 
  11  10   9        5.42       -9.38     10.15 o 
  12  10   9        0.25       -9.45     11.60 o 
  13  10   9       24.74       16.53     13.36 o 
  14  10   9       31.47       26.20     15.88 o 
  15  10   9        4.33       39.90     21.17 o 
 -20  11   9       42.13       12.01     30.00 o 
 -19  11   9      136.96      212.53     50.09 o 
 -18  11   9        0.55      -18.73     18.73 o 
 -17  11   9       72.98      111.85     14.65 o 
 -16  11   9        8.48        5.27      7.68 o 
 -15  11   9      369.03      390.51     52.79 o 
 -14  11   9      612.23      548.20     26.13 o 
 -13  11   9       33.58       43.66     11.15 o 
 -12  11   9      289.47      296.48     21.70 o 
 -11  11   9      142.34      144.40     16.37 o 
 -10  11   9      120.31      122.07     15.62 o 
  -9  11   9      487.66      486.55     24.92 o 
  -8  11   9        5.27        9.45      9.66 o 
  -7  11   9     1097.76      955.13     31.10 o 
  -6  11   9      301.67      216.63     17.90 o 
  -5  11   9       13.79        5.35     10.21 o 
  -4  11   9       93.40      109.97     14.68 o 
  -3  11   9      105.01       90.21      9.62 o 
  -2  11   9       71.66      110.56     10.68 o 
  -1  11   9      731.19      809.91     22.34 o 
   0  11   9      926.70      880.38     23.32 o 
   1  11   9      484.07      519.73     16.40 o 
   2  11   9       68.74       76.80      8.67 o 
   3  11   9      767.93      855.63     20.93 o 
   4  11   9      272.03      256.91     13.48 o 
   5  11   9      246.29      273.59     14.73 o 
   6  11   9      949.64      989.33     25.33 o 
   7  11   9      471.59      527.02     23.04 o 
   8  11   9        3.21       -7.94      9.61 o 
   9  11   9      587.23      649.90     26.87 o 
  10  11   9        0.74       -3.83     10.62 o 
  11  11   9       96.24       82.49     15.50 o 
  12  11   9       73.11       58.57     18.16 o 
  13  11   9       47.78       46.81     20.75 o 
  14  11   9       90.54       69.08     22.45 o 
  15  11   9       10.06      -16.77     19.41 o 
 -19  12   9      116.60      162.21     46.75 o 
 -18  12   9        2.10       39.05     20.17 o 
 -17  12   9        2.00       -3.33     11.00 o 
 -16  12   9       19.04       -5.46      7.44 o 
 -15  12   9      227.66      278.04     20.83 o 
 -14  12   9        6.35       -6.54      6.54 o 
 -13  12   9       99.42      135.12     15.14 o 
 -12  12   9     1270.41     1270.00     38.83 o 
 -11  12   9        1.58       21.04     12.79 o 
 -10  12   9      697.76      718.99     33.31 o 
  -9  12   9     1130.99      993.49     33.27 o 
  -8  12   9       19.92       27.51     11.53 o 
  -7  12   9       65.91       38.97     11.78 o 
  -6  12   9      552.20      554.99     26.04 o 
  -5  12   9     1727.02     1510.39     42.56 o 
  -4  12   9     3659.35     3653.86     64.90 o 
  -3  12   9     1029.59      939.79     42.47 o 
  -2  12   9       89.48       81.12     10.17 o 
  -1  12   9      155.86      142.67     12.13 o 
   0  12   9      221.75      245.44     14.69 o 
   1  12   9       37.89       43.05      8.56 o 
   2  12   9      284.11      272.59     18.76 o 
   3  12   9      366.84      340.03     16.50 o 
   4  12   9        1.56        5.16      5.13 o 
   5  12   9       95.77      104.90     10.44 o 
   6  12   9       79.91       89.71      8.23 o 
   7  12   9      315.66      357.59     20.61 o 
   8  12   9      589.28      603.60     25.48 o 
   9  12   9      500.67      495.21     24.52 o 
  10  12   9      227.90      224.35     24.36 o 
  11  12   9      117.01      138.90     21.70 o 
  12  12   9      351.57      416.55     31.61 o 
  13  12   9       34.65       13.57     19.77 o 
  14  12   9      211.05      227.21     29.48 o 
  15  12   9      282.51      288.39     55.87 o 
 -19  13   9      469.48      602.48     74.71 o 
 -18  13   9       77.64       99.95     13.70 o 
 -17  13   9      374.07      336.32     65.28 o 
 -16  13   9      121.18      115.64      9.10 o 
 -15  13   9      202.99      193.36     15.50 o 
 -14  13   9        4.72        7.25     13.88 o 
 -13  13   9       16.63       17.17      7.52 o 
 -12  13   9       51.61       32.16      7.56 o 
 -11  13   9       48.61       50.81     12.24 o 
 -10  13   9      190.62      214.01     19.92 o 
  -9  13   9      119.45      135.50     16.80 o 
  -8  13   9       17.69       -1.73      9.16 o 
  -7  13   9     1245.90     1159.84     49.11 o 
  -6  13   9      268.12      275.64     26.84 o 
  -5  13   9      738.42      714.77     30.96 o 
  -4  13   9        6.11       -5.32      8.57 o 
  -3  13   9     1090.45     1098.95     33.81 o 
  -2  13   9      203.88      212.53     14.28 o 
  -1  13   9      372.85      349.31     17.27 o 
   0  13   9       23.58       39.85      8.25 o 
   1  13   9      364.89      372.44     17.71 o 
   2  13   9       19.43       22.32     11.27 o 
   3  13   9       27.74       34.98      8.11 o 
   4  13   9      547.17      496.97     19.71 o 
   5  13   9       59.44       78.68     15.21 o 
   6  13   9      819.46      800.52     30.89 o 
   7  13   9      522.33      525.28     36.19 o 
   8  13   9      101.41       89.83     17.70 o 
   9  13   9       12.76        1.76     20.43 o 
  10  13   9       29.15        1.63     21.55 o 
  11  13   9        3.62      -12.33     19.76 o 
  12  13   9       89.80       70.59     21.76 o 
  13  13   9       14.15        7.73     19.17 o 
  14  13   9       12.00        1.52     19.75 o 
 -19  14   9       17.47       66.04     27.83 o 
 -18  14   9       99.77      113.54     25.32 o 
 -17  14   9      519.60      441.47     75.36 o 
 -16  14   9       10.57       11.28     18.18 o 
 -15  14   9       14.47        1.88      7.61 o 
 -14  14   9        9.92        2.47      7.40 o 
 -13  14   9       22.02       18.20      8.48 o 
 -12  14   9      329.91      333.55     23.86 o 
 -11  14   9      313.64      324.56     23.69 o 
 -10  14   9       49.47       71.76     15.35 o 
  -9  14   9      268.95      354.72     23.96 o 
  -8  14   9       57.09       45.27     14.11 o 
  -7  14   9      270.77      242.83     20.28 o 
  -6  14   9       70.45       60.33     19.52 o 
  -5  14   9      140.31      115.23     16.99 o 
  -4  14   9      121.42       63.40     12.49 o 
  -3  14   9       40.25       46.21     11.85 o 
  -2  14   9     1120.53     1052.31     36.93 o 
  -1  14   9     1592.33     1659.24     33.77 o 
   0  14   9      126.37      147.78     13.19 o 
   1  14   9        2.16        7.76      6.14 o 
   2  14   9       73.59       56.03      8.70 o 
   3  14   9      336.48      328.00     19.38 o 
   4  14   9     2884.54     2884.86     55.06 o 
   5  14   9       63.30       58.47     16.96 o 
   6  14   9     2345.70     2334.13     56.11 o 
   7  14   9       22.01       36.39     19.59 o 
   8  14   9      804.42      872.86     46.85 o 
   9  14   9      289.60      293.39     33.63 o 
  10  14   9      652.88      713.98     46.00 o 
  11  14   9      368.53      405.79     40.03 o 
  12  14   9       47.12       29.40     24.98 o 
  13  14   9        8.38       18.03     24.63 o 
 -18  15   9        2.82       -4.99     19.09 o 
 -17  15   9       49.74       28.17     11.46 o 
 -16  15   9       86.79       83.78     14.75 o 
 -15  15   9       97.41       83.32      9.46 o 
 -14  15   9        4.62       -8.87      8.87 o 
 -13  15   9        3.29       -7.07      7.07 o 
 -12  15   9       88.69      136.82     21.29 o 
 -11  15   9      408.48      436.99     26.86 o 
 -10  15   9        0.35       24.40     11.32 o 
  -9  15   9       54.91       52.72     15.41 o 
  -8  15   9      102.98       99.95     16.73 o 
  -7  15   9       93.66      135.33     22.07 o 
  -6  15   9       57.93       56.28     14.06 o 
  -5  15   9      420.41      456.63     25.65 o 
  -4  15   9      485.44      545.77     39.45 o 
  -3  15   9     1587.15     1484.86     40.63 o 
  -2  15   9       67.41       55.56     12.00 o 
  -1  15   9     1644.68     1669.29     42.17 o 
   0  15   9       10.70        8.69      6.64 o 
   1  15   9       25.40       34.03     16.66 o 
   2  15   9      212.72      192.05     17.64 o 
   3  15   9     1559.12     1482.39     39.91 o 
   4  15   9      201.76      211.64     15.92 o 
   5  15   9        6.05        8.34      7.60 o 
   6  15   9      291.55      269.36     18.18 o 
   7  15   9       27.09       33.02     30.04 o 
   8  15   9       87.04       99.76     24.21 o 
   9  15   9      129.46      145.35     28.48 o 
  10  15   9       39.59       33.45     29.88 o 
  11  15   9      308.30      379.45     41.35 o 
  12  15   9      192.73      204.24     35.06 o 
  13  15   9       70.39       66.89     36.43 o 
 -17  16   9      255.22      213.49     53.22 o 
 -16  16   9       60.79       45.01     12.23 o 
 -15  16   9      302.17      299.47     20.49 o 
 -14  16   9      146.39      153.37     14.82 o 
 -13  16   9        2.22       -5.73      7.52 o 
 -12  16   9      239.26      194.49     18.15 o 
 -11  16   9      314.52      315.67     24.01 o 
 -10  16   9     1085.85     1130.18     39.17 o 
  -9  16   9      180.60      142.89     16.96 o 
  -8  16   9        0.03       -8.67      8.67 o 
  -7  16   9       52.61       40.17     17.56 o 
  -6  16   9       68.85       55.42     13.81 o 
  -5  16   9      405.99      369.20     24.41 o 
  -4  16   9      845.89      836.98     31.77 o 
  -3  16   9       92.31       89.30     16.31 o 
  -2  16   9      745.93      750.90     40.98 o 
  -1  16   9      308.15      308.05     37.54 o 
   0  16   9      394.58      364.04     22.71 o 
   1  16   9      115.99      111.47     17.98 o 
   2  16   9       66.70       56.77      9.56 o 
   3  16   9       55.80       47.35      8.12 o 
   4  16   9       47.78       45.53      6.97 o 
   5  16   9      104.20      117.00     16.71 o 
   6  16   9        2.37       -4.52     17.01 o 
   7  16   9       14.53        5.81     18.44 o 
   8  16   9      402.04      374.84     35.81 o 
   9  16   9        0.00        1.25     22.97 o 
  10  16   9      778.78      801.06     72.17 o 
  11  16   9       42.26       -0.13     26.36 o 
  12  16   9        0.19       -0.30     28.91 o 
 -17  17   9      104.37       56.96     40.75 o 
 -16  17   9      320.40      260.87     31.91 o 
 -15  17   9       65.16       36.12     13.36 o 
 -14  17   9      248.23      265.56     21.24 o 
 -13  17   9      184.28      161.48     22.15 o 
 -12  17   9       72.53       65.63     10.62 o 
 -11  17   9       33.89       67.11     12.48 o 
 -10  17   9       38.49       40.69      9.89 o 
  -9  17   9        0.72      -10.76     20.40 o 
  -8  17   9       84.69       63.46     22.10 o 
  -7  17   9        0.55      -11.24     11.24 o 
  -6  17   9       18.44        5.46     25.00 o 
  -5  17   9      264.05      257.77     27.09 o 
  -4  17   9        3.22       14.68     13.19 o 
  -3  17   9       28.72       25.40     15.38 o 
  -2  17   9       17.21       21.56      9.86 o 
  -1  17   9        1.19       -1.86      7.49 o 
   0  17   9      221.26      227.88     23.51 o 
   1  17   9       19.14       20.59      9.61 o 
   2  17   9       15.52       26.81     10.48 o 
   3  17   9      298.89      290.13     19.98 o 
   4  17   9       25.54       34.80     16.64 o 
   5  17   9        0.00       16.44     16.88 o 
   6  17   9      174.70      202.65     28.96 o 
   7  17   9      264.21      296.66     32.49 o 
   8  17   9      280.18      282.07     33.17 o 
   9  17   9       25.10       32.64     19.98 o 
  10  17   9       70.31       94.16     24.84 o 
  11  17   9       46.12       29.62     26.03 o 
 -16  18   9       17.61       30.45     14.72 o 
 -15  18   9      154.09      129.12     32.50 o 
 -14  18   9        0.05       16.94     20.81 o 
 -13  18   9       41.42       10.10     10.19 o 
 -12  18   9       51.07       29.32     18.07 o 
 -11  18   9       51.51       55.66     18.27 o 
 -10  18   9      108.97       72.22     21.98 o 
  -9  18   9      190.44      174.10     30.95 o 
  -8  18   9      221.45      174.23     28.21 o 
  -7  18   9      119.22      129.88     29.23 o 
  -6  18   9        2.73       -1.36     20.66 o 
  -5  18   9      580.11      634.64     38.88 o 
  -4  18   9      200.57      190.92     23.23 o 
  -3  18   9        0.12       12.55     11.11 o 
  -2  18   9      818.89      852.22     41.91 o 
  -1  18   9       31.74       38.33     10.48 o 
   0  18   9        0.00       10.03      7.76 o 
   1  18   9      156.82      224.49     28.74 o 
   2  18   9      634.11      639.22     28.02 o 
   3  18   9       63.00       55.52      8.79 o 
   4  18   9       90.27       84.38     13.54 o 
   5  18   9      379.33      403.41     25.15 o 
   6  18   9       89.73       96.47     23.20 o 
   7  18   9      427.67      488.23     39.70 o 
   8  18   9       60.99       55.69     21.93 o 
   9  18   9       58.14       53.81     21.58 o 
  10  18   9       34.78       21.35     22.22 o 
 -15  19   9       20.52        4.20     16.93 o 
 -14  19   9       43.38       49.53     31.24 o 
 -13  19   9      152.42      100.57     13.66 o 
 -12  19   9       90.04       77.00     17.28 o 
 -11  19   9       30.79       46.00     17.47 o 
 -10  19   9      114.61      142.28     25.42 o 
  -9  19   9      219.80      245.17     44.92 o 
  -8  19   9        1.83       10.12     13.12 o 
  -7  19   9      189.17      164.14     23.75 o 
  -6  19   9      234.82      237.64     32.73 o 
  -5  19   9      332.37      326.27     37.58 o 
  -4  19   9       48.42       34.30     12.18 o 
  -3  19   9      114.52       85.29     13.63 o 
  -2  19   9       18.10       26.85      9.03 o 
  -1  19   9      444.69      459.77     35.72 o 
   0  19   9       33.70       23.49     13.86 o 
   1  19   9        1.11       30.29      8.63 o 
   2  19   9      113.56      107.13     13.47 o 
   3  19   9      106.84      104.08     10.60 o 
   4  19   9      298.33      267.54     36.55 o 
   5  19   9      266.13      276.25     19.89 o 
   6  19   9      177.38      152.62     27.23 o 
   7  19   9      114.15      116.29     26.55 o 
   8  19   9       20.90       38.42     33.90 o 
   9  19   9       11.98       11.35     20.47 o 
 -13  20   9       68.63      -16.67     16.67 o 
 -12  20   9        6.25       15.57     14.25 o 
 -11  20   9       88.75       70.42     19.29 o 
 -10  20   9        0.92       -0.82      9.99 o 
  -9  20   9      420.71      395.42     35.58 o 
  -8  20   9      321.63      378.82     34.65 o 
  -7  20   9      185.35      193.10     25.87 o 
  -6  20   9       25.60       14.46     14.29 o 
  -5  20   9       14.05       26.12      9.60 o 
  -4  20   9       72.80       46.78     19.90 o 
  -3  20   9      613.50      597.93     36.63 o 
  -2  20   9      706.24      671.18     38.60 o 
  -1  20   9       26.86       29.65     15.14 o 
   0  20   9      106.19       72.11     16.87 o 
   1  20   9       12.32       39.22      9.02 o 
   2  20   9       38.93       25.88     16.31 o 
   3  20   9       59.18      106.95      9.38 o 
   4  20   9       14.29       48.06     36.10 o 
   5  20   9       67.42       60.99     14.69 o 
   6  20   9       86.73       76.83     24.02 o 
   7  20   9       15.69        1.85     19.22 o 
   8  20   9      161.18      117.75     36.11 o 
 -11  21   9       48.92       11.50     16.87 o 
 -10  21   9      157.02      188.06     21.73 o 
  -9  21   9      352.44      432.42     32.35 o 
  -8  21   9      128.61      112.82     14.68 o 
  -7  21   9       51.56       64.13     13.70 o 
  -6  21   9       70.28       74.91     16.77 o 
  -5  21   9      129.87      123.18     36.11 o 
  -4  21   9      191.26      201.47     37.78 o 
  -3  21   9       15.60       22.05     16.42 o 
  -2  21   9        0.01       -5.89      8.50 o 
  -1  21   9       17.92       -7.49      8.40 o 
   0  21   9      320.01      302.05     32.79 o 
   1  21   9       16.63       30.35     15.18 o 
   2  21   9       44.97       55.75     19.88 o 
   3  21   9        9.46       -0.46     11.04 o 
   4  21   9       10.44      -19.05     32.13 o 
   5  21   9       20.96       14.10     14.34 o 
   6  21   9      101.34       77.85     20.55 o 
   7  21   9       14.52       11.72     17.64 o 
  -8  22   9        0.65       12.74     14.32 o 
  -7  22   9      190.51      246.45     24.49 o 
  -6  22   9      408.64      440.76     37.24 o 
  -5  22   9      178.02      163.49     20.89 o 
  -4  22   9       13.59        2.77     10.16 o 
  -3  22   9       98.11      113.00     15.67 o 
  -2  22   9        5.55       -2.77     14.86 o 
  -1  22   9       27.68        3.39     20.76 o 
   0  22   9       17.59       46.61     12.76 o 
   1  22   9       46.94       39.64     11.74 o 
   2  22   9      247.41      189.86     47.31 o 
   3  22   9       51.06       70.82     14.56 o 
   4  22   9        1.27       11.06     16.70 o 
   5  22   9       27.03       20.63     17.05 o 
  -4  23   9       15.24       50.91     17.26 o 
  -3  23   9        0.06       -2.69     17.06 o 
  -2  23   9       21.57       27.52     18.92 o 
  -1  23   9       18.88       44.77     23.15 o 
   0  23   9      167.21      205.64     15.72 o 
   1  23   9      109.65      193.67     21.70 o 
   2  23   9       25.99       81.47     17.74 o 
 -22   0  10      183.34      226.20     50.96 o 
 -20   0  10       19.00        5.63     24.72 o 
 -18   0  10       65.65       53.80     16.17 o 
 -16   0  10      449.33      402.71     46.55 o 
 -14   0  10      905.15      909.38     46.30 o 
 -12   0  10     1365.39     1328.55     51.37 o 
 -10   0  10      870.70      844.47     29.40 o 
  -8   0  10      761.70      833.53     20.00 o 
  -6   0  10      531.03      597.42     16.95 o 
  -4   0  10     1482.71     1618.78     29.05 o 
  -2   0  10     7058.50     7192.49    141.07 o 
   0   0  10     1441.27     1632.10     32.33 o 
   2   0  10      396.55      442.54     30.96 o 
   4   0  10     1021.51      938.68     34.09 o 
   6   0  10    12044.29    12026.20    154.06 o 
   8   0  10       31.64       13.72     14.51 o 
  10   0  10     1369.95     1131.12     46.40 o 
  12   0  10        9.88       -5.26     15.48 o 
  14   0  10       99.42       99.60     28.70 o 
  16   0  10        3.10       24.07     22.65 o 
 -23   1  10       54.76       89.08     38.69 o 
 -22   1  10      150.67      168.92     32.79 o 
 -21   1  10      106.83      170.29     29.67 o 
 -20   1  10        0.32       -4.47     16.93 o 
 -19   1  10       50.68       44.55      9.19 o 
 -18   1  10        7.27        3.79     15.59 o 
 -17   1  10      373.18      358.22     21.76 o 
 -16   1  10       22.31       29.25      8.53 o 
 -15   1  10      144.84      136.94     16.33 o 
 -14   1  10     1985.72     1659.22     42.80 o 
 -13   1  10       47.99       44.97     12.02 o 
 -12   1  10      891.44      776.85     29.36 o 
 -11   1  10      195.10      241.03     13.67 o 
 -10   1  10     1395.53     1315.13     25.10 o 
  -9   1  10     2530.30     2447.75     32.75 o 
  -8   1  10     1088.61     1118.67     15.44 o 
  -7   1  10     1714.59     1870.08     19.97 o 
  -6   1  10      978.67     1161.75     16.01 o 
  -5   1  10     1782.00     1925.18     21.40 o 
  -4   1  10       17.46       29.19      5.32 o 
  -3   1  10       41.99       46.77      5.94 o 
  -2   1  10       50.30       64.46      6.77 o 
  -1   1  10      299.85      266.54     11.21 o 
   0   1  10       60.01       81.41      7.06 o 
   1   1  10      982.38      793.36     16.48 o 
   2   1  10      871.92      814.54     18.00 o 
   3   1  10      202.13      254.04      9.47 o 
   4   1  10       73.77       50.39      9.45 o 
   5   1  10      335.05      342.26     17.14 o 
   6   1  10     2614.82     2545.36     41.79 o 
   7   1  10     2812.76     2773.29     45.40 o 
   8   1  10      463.10      404.42     20.68 o 
   9   1  10       20.16       26.62     11.30 o 
  10   1  10      857.16      783.48     28.78 o 
  11   1  10      477.73      512.03     25.53 o 
  12   1  10      258.41      223.66     20.03 o 
  13   1  10      496.44      550.16     28.60 o 
  14   1  10       10.93       -4.75     11.87 o 
  15   1  10      743.20      756.45     35.22 o 
  16   1  10      175.17      154.10     22.21 o 
 -23   2  10        1.98       -0.31     24.84 o 
 -22   2  10      222.41      293.83     38.24 o 
 -21   2  10        2.31       26.22     21.97 o 
 -20   2  10        6.84       21.48     19.20 o 
 -19   2  10        4.09        9.83     12.21 o 
 -18   2  10        1.92        9.94      9.86 o 
 -17   2  10       42.23       46.92      8.53 o 
 -16   2  10       11.43       24.89      7.14 o 
 -15   2  10        3.43       -3.40      8.72 o 
 -14   2  10      252.73      234.77     19.51 o 
 -13   2  10     1901.83     1715.42     42.59 o 
 -12   2  10     1907.40     1622.05     30.89 o 
 -11   2  10       63.71       79.79      9.51 o 
 -10   2  10     5160.07     4835.42     61.46 o 
  -9   2  10     1097.84     1108.48     23.22 o 
  -8   2  10     2919.93     2800.40     50.80 o 
  -7   2  10     1323.66     1261.27     23.35 o 
  -6   2  10       67.68       89.47      8.40 o 
  -5   2  10     1105.36     1283.24     16.68 o 
  -4   2  10       81.45       94.68      6.39 o 
  -3   2  10      557.12      593.98     13.69 o 
  -2   2  10     1026.12     1161.79     19.38 o 
  -1   2  10      414.78      442.30     12.72 o 
   0   2  10     2022.56     1922.30     25.00 o 
   1   2  10      122.71      135.76      7.74 o 
   2   2  10      377.94      359.44     11.70 o 
   3   2  10       69.49       67.08      6.36 o 
   4   2  10     1331.67     1178.09     26.85 o 
   5   2  10      206.73      190.80     14.23 o 
   6   2  10      283.16      252.79     16.64 o 
   7   2  10      189.11      187.85     15.97 o 
   8   2  10       80.26       55.07     15.03 o 
   9   2  10      251.04      267.87     19.98 o 
  10   2  10      102.50       89.75     14.26 o 
  11   2  10       25.70       37.99     13.06 o 
  12   2  10        3.49      -10.52     10.64 o 
  13   2  10       21.55       31.30     13.29 o 
  14   2  10       74.24       82.04     16.61 o 
  15   2  10        1.10        5.44     14.06 o 
  16   2  10       43.49       47.02     17.49 o 
 -22   3  10      188.83      218.77     33.75 o 
 -21   3  10        0.17        0.01     19.65 o 
 -20   3  10        7.98      -11.12     26.60 o 
 -19   3  10      210.01      182.81     19.46 o 
 -18   3  10        0.00       10.68      9.49 o 
 -17   3  10       12.10        8.29     10.15 o 
 -16   3  10       16.72       -0.54      6.16 o 
 -15   3  10       12.92        9.49      7.98 o 
 -14   3  10      422.99      337.71     22.76 o 
 -13   3  10       86.24       90.45     11.00 o 
 -12   3  10     1548.18     1403.57     29.49 o 
 -11   3  10      782.24      818.49     27.98 o 
 -10   3  10      144.71      141.87     14.21 o 
  -9   3  10     3311.41     3077.61     39.52 o 
  -8   3  10       16.23       23.42      6.88 o 
  -7   3  10     4263.00     4070.30     46.20 o 
  -6   3  10      934.86      803.10     19.40 o 
  -5   3  10      365.03      357.47     14.27 o 
  -4   3  10     1370.30     1406.41     18.56 o 
  -3   3  10        7.19       13.26      4.99 o 
  -2   3  10      951.74     1025.57     17.90 o 
  -1   3  10       13.53       10.30      5.20 o 
   0   3  10      116.51      139.38      8.54 o 
   1   3  10      438.06      376.99     12.98 o 
   2   3  10       51.61       49.61      5.23 o 
   3   3  10       39.84       39.36      5.03 o 
   4   3  10      996.17      938.79     20.80 o 
   5   3  10     5945.83     5811.99     62.12 o 
   6   3  10        4.39        0.00      8.94 o 
   7   3  10       74.97       82.13     12.79 o 
   8   3  10      166.20      124.37     14.59 o 
   9   3  10       33.22        7.55     10.63 o 
  10   3  10      986.58      891.49     30.10 o 
  11   3  10      210.28      251.37     20.26 o 
  12   3  10      235.60      249.57     21.02 o 
  13   3  10      670.97      737.90     35.51 o 
  14   3  10        6.36        2.79     15.85 o 
  15   3  10        6.01      -13.74     13.74 o 
  16   3  10        0.00       -6.35     14.99 o 
 -22   4  10       41.32       44.17     35.04 o 
 -21   4  10        5.21       11.92     25.99 o 
 -20   4  10       33.67       39.21     22.01 o 
 -19   4  10        8.90       15.37      7.69 o 
 -18   4  10       10.94       15.95      6.96 o 
 -17   4  10        1.76        6.07      6.82 o 
 -16   4  10        9.24       -0.10      9.89 o 
 -15   4  10     1078.14      943.51     33.28 o 
 -14   4  10      929.20      840.65     25.33 o 
 -13   4  10       70.04       61.08      9.99 o 
 -12   4  10       32.95       57.35      9.34 o 
 -11   4  10       15.62        8.22      7.35 o 
 -10   4  10      265.51      234.34     13.76 o 
  -9   4  10        3.38        8.20      7.15 o 
  -8   4  10      232.37      254.58     13.21 o 
  -7   4  10      427.73      422.91     15.86 o
[truncated: 346,653 more chars]
